# Supplementary material for: Psychosocial distress amongst Canadian intensive care unit healthcare workers during the acceleration phase of the COVID-19 pandemic
Source: PLoS One. 2021 Aug 12;16(8):e0254708. doi: 10.1371/journal.pone.0254708 (PMC8360506; doi:10.1371/journal.pone.0254708)
Supplement: S1 Dataset — (CSV) [file pone.0254708.s006.csv]

	Sex	Profession	Years_exp	GHQ_concentrate	GHQ_sleep	GHQ_useful	GHQ_decisions	GHQ_stress	GHQ_difficulties	GHQ_activities	GHQ_problems	GHQ_depressed	GHQ_confidence	GHQ_worthless	GHQ_happy	GHQ_score	work_stress	home_stress	finance_stress	health_stress	mental_stress	family_health_stress	week_shifts	COVID19_shifts	ICU_COVID19_pts	bedspaced_pts	intubation	extubation	BMV	trach	bronch	proning	code_blue	NIV_HFNC	access_PPE	access_PPE_AGMP	access_sanitizer	anxiety_PPE_sanitizer	anxiety_personal_risk	anxiety_transmission	knowledge_personal_safety	knowledge_family_safety
1	Male	Physician	2	Same as usual	No more than usual	Less useful than usual	Same as usual	Rather more than usual	No more than usual	Much less than usual	Same as usual	Rather more than usual	Rather more than usual	No more than usual	Same as usual	5	100	70	10	20	50	66	NA	NA	6-10	No	6	0	6	1	4	2	0	Non-invasive ventilation (CPAP/BiPAP),High flow nasal cannula (Airvo/Optiflow)	Strongly agree	Strongly agree	Strongly agree	-3	Not anxious (1)	-6	Extremely good (7)	Extremely good (7)
2	Female	Registered nurse	20	Same as usual	Rather more than usual	Same as usual	Same as usual	Rather more than usual	No more than usual	Same as usual	Same as usual	No more than usual	No more than usual	No more than usual	Same as usual	2	71	84	18	55	33	50	3	2	1-5		0	0	0	0	0	0	0	Neither	Strongly disagree	Strongly disagree	Strongly disagree	-2	-3	-5	-4	-2
3	Female	Registered nurse	9	Same as usual	No more than usual	Same as usual	Same as usual	Rather more than usual	Not at all	Less so than usual	Same as usual	Rather more than usual	No more than usual	Not at all	Same as usual	3	70	20	NA	30	10	50	5	3	1-5	No	0	0	0	0	0	0	0	Neither	Somewhat agree	Agree	Strongly agree	-5	-3	-5	-6	-6
4	Male	Registered nurse	8	Same as usual	No more than usual	Same as usual	Same as usual	Rather more than usual	No more than usual	Same as usual	Same as usual	No more than usual	Rather more than usual	Not at all	Same as usual	2	71	19	0	NA	10	21	5	5	6-10	No	0	0	0	0	0	2	0	Neither	Somewhat agree	Somewhat disagree	Somewhat agree	-6	-4	-3	-6	-6
5	Female	Physician	8	Same as usual	Rather more than usual	More so than usual	Same as usual	Rather more than usual	Not at all	Less so than usual	Same as usual	Rather more than usual	Not at all	Not at all	Less so than usual	5	59	20	10	15	15	NA	NA	0	1-5	No	0	0	0	0	0	0	0	Neither	Somewhat agree	Agree	Somewhat agree	-4	-2	Not anxious (1)	-6	-5
6	Female	Registered nurse	7	Same as usual	No more than usual	More so than usual	Same as usual	No more than usual	Not at all	Same as usual	Same as usual	Not at all	Not at all	Not at all	Same as usual	0	10	NA	5	10	NA	NA	5	1	1-5	No	0	0	0	0	0	1	0	Neither	Somewhat disagree	Somewhat disagree	Strongly agree	Extremely anxious (7)	Extremely anxious (7)	-6	Extremely good (7)	Extremely good (7)
7	Male	Physician	1	Much less than usual	Rather more than usual	More so than usual	Same as usual	Rather more than usual	Not at all	Same as usual	Same as usual	Not at all	No more than usual	Not at all	Same as usual	3	80	NA	50	30	NA	70	0	0				NA	NA	NA	NA		NA		Agree	Agree	Agree	Extremely anxious (7)	Extremely anxious (7)	Extremely anxious (7)	-5	-2
8	Female	Registered nurse	24	Less than usual	Rather more than usual	Same as usual	Same as usual	Rather more than usual	No more than usual	Same as usual	Same as usual	Rather more than usual	No more than usual	Not at all	Same as usual	4	73	44	28	60	62	98	6	3	1-5	Yes		NA	NA	NA	NA		NA
9	Male	Physician	17	Much less than usual	Rather more than usual	More so than usual	Less so than usual	Much more than usual	No more than usual	Less so than usual	Less able than usual	Rather more than usual	Rather more than usual	Rather more than usual	Less so than usual	10	90	50	20	50	80	20	0	0				NA	NA	NA	NA		NA					-3	-6	-6	-6	-6
10	Male	Physician	25	Same as usual	No more than usual	Same as usual	Same as usual	No more than usual	Not at all	Same as usual	Same as usual	Not at all	Not at all	Not at all	Same as usual	0	19	NA	7	NA	8	NA	0	0				NA	NA	NA	NA		NA		Agree	Agree	Agree	Not anxious (1)	-2	Not anxious (1)	-6	Extremely good (7)
11	Female	Registered nurse	7	Less than usual	Rather more than usual	Same as usual	Same as usual	Much more than usual	Rather more than usual	Less so than usual	Same as usual	Rather more than usual	No more than usual	No more than usual	Less so than usual	7	100	100	100	100	100	100	2	0	1-5	No	0	0	0	0	0	0	0	Neither
12	Female	Registered nurse	4	Same as usual	Rather more than usual	Same as usual	Same as usual	Rather more than usual	Not at all	More so than usual	Same as usual	Not at all	Not at all	Not at all	Less so than usual	3	60	NA	NA	20	30	30	4	2	6-10	No	0	0	0	0	0	More than 7	0	Neither	Agree	Agree	Somewhat agree	-4	-4	-4	-5	-3
13	Female	Registered nurse	10	Less than usual	Rather more than usual	Less useful than usual	Same as usual	No more than usual	No more than usual	Less so than usual	Same as usual	Rather more than usual	Rather more than usual	Rather more than usual	Same as usual	7	71	60	60	53	17	75	5	0	1-5	No	0	0	0	0	0	0	0	Neither	Strongly agree	Strongly agree	Strongly agree	Not anxious (1)	-3	-3	-5	-5
14	Female	Registered nurse	1	Same as usual	Rather more than usual	Same as usual	Same as usual	Rather more than usual	No more than usual	Same as usual	Same as usual	Rather more than usual	Rather more than usual	No more than usual	Less so than usual	5	81	10	61	50	50	20	4	2	6-10	No	0	0	0	0	0	0	0	Neither	Agree	Agree	Strongly agree	-3	-4	-4	-5	-5
15	Female	Registered nurse	6	Same as usual	Rather more than usual	More so than usual	More so than usual	Rather more than usual	No more than usual	Same as usual	More so than usual	No more than usual	Not at all	Not at all	More so than usual	2	48	75	82	78	50	92	5	5	11-20	Yes	0	1	0	0	0	0	0	Non-invasive ventilation (CPAP/BiPAP),High flow nasal cannula (Airvo/Optiflow)	Somewhat disagree	Somewhat disagree	Strongly agree	-6	-6	Extremely anxious (7)	-2	-4
16	Female	Registered nurse	10	Less than usual	No more than usual	Less useful than usual	Same as usual	No more than usual	No more than usual	Less so than usual	Same as usual	Not at all	Not at all	Not at all	Same as usual	3	60	41	41	41	41	27	2	0	0		0	0	0	0	0	0	0		Somewhat agree	Somewhat agree	Agree	-4	-2	Not anxious (1)	-6	-6
17	Male	Registered nurse	4	Less than usual	Rather more than usual	More so than usual	Same as usual	Rather more than usual	Not at all	Less so than usual	Same as usual	Rather more than usual	No more than usual	Not at all	Same as usual	5	82	53	72	79	79	51	7	7	6-10		1	1	0	0	0	2	0	High flow nasal cannula (Airvo/Optiflow)	Agree	Agree	Agree	-3	-5	Extremely anxious (7)	-5	-5
18	Female	Registered nurse	10	Less than usual	Much more than usual	More so than usual	Less so than usual	Much more than usual	No more than usual	Much less than usual	Same as usual	Rather more than usual	No more than usual	No more than usual	Less so than usual	7	100	71	31	73	79	85	3	3	11-20	Yes	0	0	0	0	0	2	0	High flow nasal cannula (Airvo/Optiflow)	Disagree	Disagree	Strongly agree	Extremely anxious (7)	-6	Extremely anxious (7)	-6	Extremely good (7)
19	Female	Allied Health	14	Less than usual	No more than usual	Same as usual	Same as usual	Rather more than usual	No more than usual	Less so than usual	Same as usual	No more than usual	No more than usual	Not at all	Same as usual	3	80	NA	NA	20	20	50	5	1	1-5	No	0	0	0	0	0	0	0	Neither	Strongly disagree		Strongly disagree	-2	-2	-2	-5	-6
20	Male	Physician	2	Less than usual	Rather more than usual	Same as usual	Same as usual	Rather more than usual	No more than usual	More so than usual	Same as usual	No more than usual	No more than usual	Not at all	Same as usual	3	90	89	50	71	80	60	5	2	11-20	No	0	0	0	0	0	0	0	Neither	Agree	Agree	Strongly agree	-4	-4	-4	-5	-5
21	Female	Respiratory therapist	1	Same as usual	No more than usual	More so than usual	Same as usual	Rather more than usual	No more than usual	Same as usual	Same as usual	Rather more than usual	No more than usual	Not at all	Same as usual	2	40	20	50	60	20	20	1	1	6-10	No	0	0	0	1	0	0	0	Neither	Disagree	Agree	Strongly agree	-5	-2	-3	Extremely good (7)	Extremely good (7)
22	Female	Registered nurse	4	Less than usual	Rather more than usual	Same as usual	Same as usual	Rather more than usual	No more than usual	Less so than usual	Less able than usual	Rather more than usual	Not at all	Not at all	Less so than usual	7	60	0	0	50	80	20	2	2		No	0	0	0	0	0	0	0	High flow nasal cannula (Airvo/Optiflow)	Agree	Agree	Agree	-4	-2	-5	-6	-6
23	Female	Registered nurse	24	Less than usual	No more than usual	Same as usual	Same as usual	Rather more than usual	No more than usual	Same as usual	Less able than usual	No more than usual	No more than usual	Not at all	Less so than usual	4	71	50	29	73	8	62	2	1	1-5	No	0	0	0	0	0	0	0	Neither
24	Female	Registered nurse	9	Same as usual	Much more than usual	Same as usual	Same as usual	Rather more than usual	No more than usual	Less so than usual	Same as usual	Rather more than usual	No more than usual	Not at all	Same as usual	4	81	18	19	16	63	39	2	2	11-20	Yes	2	0	0	0	0	1	0	High flow nasal cannula (Airvo/Optiflow)	Agree	Agree	Agree	-2	-5	-5	-6	-6
25	Male	Physician	19	Same as usual	Rather more than usual	Same as usual	Same as usual	Rather more than usual	Not at all	Same as usual	Same as usual	Not at all	Not at all	Not at all	Same as usual	2	61	13	13	32	52	35	7	7	6-10	No	2	3	0	2	0	0	1	Neither	Strongly agree	Strongly agree	Strongly agree	-4	-3	-3	-5	-6
26	Female	Respiratory therapist	11	Less than usual	Much more than usual	Same as usual	Same as usual	Much more than usual	Not at all	Same as usual	Less able than usual	Rather more than usual	Much more than usual	Not at all	Same as usual	6	100	NA	NA	35	50	100	5	5	6-10	No	1	0	1	1	0	0	0	Neither	Somewhat agree	Somewhat agree	Strongly agree	Extremely anxious (7)	-6	Extremely anxious (7)	Extremely good (7)	-6
27	Female	Registered nurse	29	Less than usual	Rather more than usual	More so than usual	Same as usual	Rather more than usual	No more than usual	Less so than usual	Same as usual	Not at all	Not at all	Not at all	Same as usual	4	100	20	50	20	10	30	5	1	1-5	Yes	0	0	0	0	0	0	0	Neither	Strongly agree	Strongly agree	Strongly agree	Not anxious (1)	Not anxious (1)	Not anxious (1)	Extremely good (7)	Extremely good (7)
28	Male	Allied Health	8	Less than usual	Not at all	Less useful than usual	Same as usual	No more than usual	Not at all	Same as usual	Same as usual	No more than usual	Not at all	Not at all	Same as usual	2	50	80	80	80	20	10	3	0		No	0	0	0	0	0	0	0	Neither	Agree	Strongly agree	Agree	-4	-4	-6	-4	-4
29	Female	Respiratory therapist	18	Less than usual	Much more than usual	Same as usual	Same as usual	Much more than usual	No more than usual	Same as usual	Same as usual	Rather more than usual	Rather more than usual	Not at all	Less so than usual	6	71	19	0	27	61	51	3	3	11-20	No	0	0	0	0	0	4	1	Neither	Agree	Agree	Strongly agree	-6	-2	-4	-6	-6
30	Female	Registered nurse	6	Same as usual	Rather more than usual	Same as usual	Same as usual	Rather more than usual	No more than usual	Less so than usual	Same as usual	Rather more than usual	No more than usual	Not at all	Same as usual	4	82	29	29	NA	6	50	4	0	1-5	Yes	0	0	0	0	0	0	0	Neither	Agree	Agree	Agree	-4	-5	-6	-4	-4
31	Male	Physician	12	Same as usual	Rather more than usual	More so than usual	More so than usual	Rather more than usual	No more than usual	Less so than usual	Same as usual	No more than usual	No more than usual	Not at all	Same as usual	3	93	67	30	90	26	26	4	4	6-10	No	2	1	0	0	0	2	0	High flow nasal cannula (Airvo/Optiflow)	Agree	Agree	Somewhat agree	-5	-6	-6	-5	-5
32	Male	Registered nurse	5	Same as usual	No more than usual	More so than usual	More so than usual	Rather more than usual	No more than usual	More so than usual	More so than usual	No more than usual	No more than usual	Not at all	Same as usual	1	50	50	2	100	9	100	3	3	11-20	Yes	0	1	0	0	0	4	0	High flow nasal cannula (Airvo/Optiflow)	Somewhat disagree	Somewhat disagree	Agree	-5	-4	Extremely anxious (7)	-6	-4
33	Male	Physician	8	Same as usual	No more than usual	More so than usual	More so than usual	No more than usual	Not at all	Same as usual	Same as usual	Not at all	Not at all	Not at all	Same as usual	0	49	25	10	15	10	25	3	3	1-5	No	0	0	0	0	0	0	0	Neither	Agree	Agree	Agree	-2	-2	-5	-4	-2
34	Female	Registered nurse	23	Same as usual	No more than usual	Less useful than usual	Same as usual	No more than usual	Not at all	Same as usual	Same as usual	Rather more than usual	Not at all	Not at all	Less so than usual	3	25	25	10	0	19	50	1	0	0	No	0	0	0	0	0	0	0	Neither	Agree	Agree	Agree	-2	-3	-3	-6	-6
35	Female	Allied Health	18	Same as usual	No more than usual	Less useful than usual	Same as usual	No more than usual	No more than usual	Same as usual	Same as usual	No more than usual	Not at all	Not at all	Same as usual	1	40	19	4	6	4	17	5	0	11-20	No	0	0	0	0	0	0	0	Neither	Strongly agree	Strongly agree	Strongly agree	-5	-6	-6	-6	-6
36	Female	Physician	40	Same as usual	No more than usual	Same as usual	Same as usual	No more than usual	Not at all	Same as usual	Same as usual	Not at all	No more than usual	Not at all	Same as usual	0	80	20	70	20	21	50	NA	0	1-5	No	0	0	0	0	0	0	0	Neither	Agree	Agree	Agree	Not anxious (1)	-3	-2	Extremely good (7)	Extremely good (7)
37	Female	Registered nurse	11	Same as usual	No more than usual	Same as usual	Same as usual	No more than usual	Not at all	Much less than usual	Same as usual	Not at all	Not at all	Not at all	Less so than usual	2	10	11	33	33	0	66	5	2	1-5	No	0	0	0	0	1	0	0	Neither	Somewhat agree	Agree	Agree	-2	Not anxious (1)	Not anxious (1)	-5	-6
38	Male	Physician	3	Same as usual	Rather more than usual	More so than usual	Same as usual	Rather more than usual	No more than usual	Less so than usual	Same as usual	Not at all	Not at all	Not at all	Same as usual	3	83	11	6	60	51	84	2	2	11-20	Yes	0	0	0	0	1	1	0	Neither	Somewhat agree	Agree	Agree	-4	-5	-5	-6	-6
39	Female	Physician	31	Less than usual	No more than usual	More so than usual	Less so than usual	Rather more than usual	Rather more than usual	Less so than usual	Same as usual	Rather more than usual	Rather more than usual	No more than usual	Less so than usual	8	75	40	15	52	39	35	2	0	1-5	No	0	0	0	0	0	0	0	Neither	Strongly agree	Strongly agree	Strongly agree	Not anxious (1)	-3	-3	Extremely good (7)	Extremely good (7)
40	Female	Allied Health	29	Less than usual	Rather more than usual	Less useful than usual	Same as usual	Rather more than usual	No more than usual	Less so than usual	Same as usual	Rather more than usual	Not at all	Not at all	Less so than usual	7	25	10	20	5	15	80	1	1	1-5	No	0	0	0	0	0	0	0	Neither	Somewhat agree		Strongly agree	-3	-3	-2	-6	-6
41	Female	Allied Health	15	Same as usual	No more than usual	More so than usual	Same as usual	No more than usual	No more than usual	Same as usual	Same as usual	Not at all	Not at all	Not at all	More so than usual	0	NA	NA	NA	NA	20	70	4	4	6-10	No	0	1	0	0	0	0	0	Neither	Agree	Agree	Agree	-4	-3	-3	-6	-6
42	Female	Registered nurse	6	Same as usual	Rather more than usual	More so than usual	More so than usual	Much more than usual	No more than usual	Much less than usual	Same as usual	Rather more than usual	No more than usual	Not at all	Less so than usual	5	100	55	30	60	50	100	4	4	11-20	Yes	0	0	3	0	0	5	1	High flow nasal cannula (Airvo/Optiflow)	Somewhat agree	Neither agree nor disagree	Agree	-5	-6	Extremely anxious (7)	-6	-6
43	Male	Respiratory therapist	6	Same as usual	No more than usual	More so than usual	Same as usual	Rather more than usual	No more than usual	Same as usual	Same as usual	Not at all	Not at all	Not at all	Same as usual	1	71	20	59	29	60	80	4	4	6-10	Yes	1	1	1	0	0	0	0	High flow nasal cannula (Airvo/Optiflow)	Agree	Agree	Agree	-5	-6	Extremely anxious (7)	-6	-5
44	Female	Registered nurse	2	Less than usual	Rather more than usual	More so than usual	Same as usual	Much more than usual	No more than usual	Less so than usual	Same as usual	Rather more than usual	Rather more than usual	Not at all	Less so than usual	7	100	20	10	20	10	35	3	3	6-10	No	0	0	0	0	0	1	0	Neither	Somewhat disagree	Strongly disagree	Strongly disagree	-5	Extremely anxious (7)	Extremely anxious (7)	-5	-6
45	Female	Respiratory therapist	24	Same as usual	Not at all	Same as usual	Same as usual	Rather more than usual	No more than usual	Same as usual	More so than usual	No more than usual	Rather more than usual	Not at all	Same as usual	2	29	10	20	51	13	63	3	0	0	No	0	0	0	0	0	0	0	Neither
46	Female	Allied Health	11	Same as usual	No more than usual	Same as usual	Same as usual	Rather more than usual	No more than usual	Same as usual	Same as usual	Rather more than usual	No more than usual	Not at all	Same as usual	2	80	30	5	20	50	50	4	4	11-20	No	0	0	0	0	0	2	0	Neither	Agree	Strongly agree	Strongly agree	-6	-4	-6	-5	-5
47	Female	Allied Health	11	Less than usual	Rather more than usual	Same as usual	Same as usual	Rather more than usual	No more than usual	Less so than usual	Same as usual	Rather more than usual	No more than usual	Not at all	Less so than usual	6	70	30	30	40	50	NA	5	0			0	0	0	0	0	0	0	Neither				-3	-2		-5	-5
48	Female	Respiratory therapist	20	Same as usual	Not at all	More so than usual	Same as usual	Rather more than usual	Not at all	Same as usual	Same as usual	Not at all	Not at all	Not at all	Same as usual	1	15	10	10	10	5	5	1	1		No	0	0	0	6	0	0	0	Non-invasive ventilation (CPAP/BiPAP)	Agree	Agree	Agree	-4	-2	-2	-6	-6
49	Female	Registered nurse	10	Same as usual	Rather more than usual	Same as usual	Same as usual	Rather more than usual	No more than usual	Same as usual	Same as usual	No more than usual	No more than usual	Not at all	Same as usual	2	71	55	56	46	41	32	3	0	1-5	No	0	0	0	0	0	0	0	Neither	Agree	Agree	Agree	-5	-5	-5	-6	-6
50	Female	Registered nurse	13	Same as usual	Rather more than usual	More so than usual	Same as usual	Rather more than usual	No more than usual	More so than usual	Same as usual	No more than usual	No more than usual	Not at all	Same as usual	2	50	51	9	9	20	20	4	4	1-5	No	1	0	1	0	0	1	1	Neither	Agree	Agree	Strongly agree	Not anxious (1)	-3	-3	-6	-6
51	Female	Registered nurse	8	Same as usual	No more than usual	Same as usual	Same as usual	Rather more than usual	No more than usual	Same as usual	Same as usual	Rather more than usual	No more than usual	Not at all	Same as usual	2	80	41	36	69	58	77	2	2	6-10	Yes	0	0	0	0	0	4	0	Neither	Somewhat disagree	Neither agree nor disagree	Agree	-5	-5	-5	-6	-6
52	Female	Physician	40	Same as usual	No more than usual	Same as usual	Same as usual	No more than usual	No more than usual	Same as usual	Same as usual	Not at all	Not at all	Not at all	Same as usual	0	20	10	20	20	11	11	7	0	1-5	No	0	0	0	0	0	0	0	Neither	Agree	Agree	Strongly agree	-2	-4	-3	-6	-6
53	Female	Registered nurse	12	Same as usual	Rather more than usual	Same as usual	Same as usual	Rather more than usual	Rather more than usual	Less so than usual	Less able than usual	Rather more than usual	Rather more than usual	No more than usual	Same as usual	7	94	68	50	90	70	70	6	3	6-10	No	0	0	0	0	0	0	0	Neither	Strongly agree	Strongly agree	Strongly agree	-3	-4	-4	-5	-4
54	Female	Allied Health	4	Same as usual	No more than usual	More so than usual	Same as usual	Rather more than usual	Not at all	Same as usual	Same as usual	No more than usual	Not at all	Not at all	Less so than usual	2	50	90	50	50	50	90	2	0	1-5	Yes	0	0	0	0	0	0	0	Neither	Somewhat disagree	Somewhat disagree	Strongly agree	-5	-5	-6	-6	-6
55	Female	Registered nurse	7	Same as usual	Rather more than usual	Same as usual	Same as usual	Rather more than usual	Not at all	Much less than usual	Same as usual	No more than usual	Rather more than usual	Not at all	Same as usual	4	60	50	30	30	20	71	3	0	0	No	0	0	0	0	0	0	0	Neither	Somewhat agree	Somewhat disagree	Agree	-5	-3	-4	-4	-4
56	Male	Respiratory therapist	15	Same as usual	No more than usual	More so than usual	Same as usual	No more than usual	No more than usual	Less so than usual	Same as usual	No more than usual	No more than usual	Not at all	Same as usual	1	85	95	70	85	80	80	3	3	6-10	No	3	1	0	0	0	3	1	High flow nasal cannula (Airvo/Optiflow)
57	Male	Physician	9	Less than usual	Rather more than usual	Less useful than usual	Less so than usual	Much more than usual	Rather more than usual	Less so than usual	Less able than usual	Rather more than usual	Much more than usual	Rather more than usual	Much less than usual	12	100	31	3	19	71	NA	4	1	11-20	No	0	0	0	0	0	0	0	Neither	Strongly agree	Strongly agree	Strongly agree	-2	-3	-2	-6	-5
58	Female	Registered nurse	12	Less than usual	Rather more than usual	Same as usual	Same as usual	Much more than usual	No more than usual	Less so than usual	Same as usual	Rather more than usual	No more than usual	Not at all	Less so than usual	6	77	38	NA	NA	25	48	4	0	0	No	0	0	0	0	0	0	0	Neither	Somewhat agree	Somewhat agree	Strongly agree	-5	-3	-3	-6	-5
59	Male	Registered nurse	20	Same as usual	No more than usual	Same as usual	Same as usual	Rather more than usual	No more than usual	More so than usual	Less able than usual	Rather more than usual	Rather more than usual	Rather more than usual	Less so than usual	6	85	60	39	12	85	94	4	4	11-20	No	0	0	0	0	1	5	0	Neither	Somewhat agree	Somewhat agree	Strongly agree	Extremely anxious (7)	-6	Extremely anxious (7)	-6	-5
60	Female	Physician	30	Less than usual	No more than usual	Same as usual	Same as usual	No more than usual	No more than usual	More so than usual	Same as usual	No more than usual	Rather more than usual	Rather more than usual	Same as usual	3	60	29	NA	NA	NA	NA	7	4	1-5	No	0	0	0	0	0	0	0	Neither	Strongly agree	Strongly agree	Strongly agree	Not anxious (1)	Not anxious (1)	Not anxious (1)	Extremely good (7)	Extremely good (7)
61	Female	Registered nurse	14	Less than usual	Rather more than usual	Same as usual	Same as usual	Rather more than usual	No more than usual	Much less than usual	Same as usual	Not at all	Not at all	Not at all	Same as usual	4	81	27	47	27	19	56	4	4	11-20	Yes	1	0	0	0	0	4	0	High flow nasal cannula (Airvo/Optiflow)	Somewhat disagree	Agree	Somewhat agree	-3	-4	-5	-6	-5
62	Male	Physician	23	Same as usual	Not at all	Same as usual	Same as usual	Rather more than usual	Not at all	Same as usual	More so than usual	Not at all	Not at all	Not at all	More so than usual	1	15	35	NA	NA	NA	18	4	7	1-5	No	1	0	0	1	0	0	0	Neither	Strongly agree	Strongly agree	Strongly agree	-2	-3	-5	-6	-5
63	Male	Physician	20	Same as usual	Not at all	More so than usual	Same as usual	Not at all	Not at all	Same as usual	Same as usual	Not at all	Not at all	Not at all	Same as usual	0	20	20	90	40	10	80	7	7	6-10	Yes	4	0	0	0	5	More than 7	0	Neither	Strongly agree	Strongly agree	Strongly agree	Not anxious (1)	Not anxious (1)	-3	Extremely good (7)	Extremely good (7)
64	Female	Physician	4	Much less than usual	Much more than usual	Less useful than usual	Less so than usual	Rather more than usual	No more than usual	Much less than usual	Less able than usual	Much more than usual	Much more than usual	Much more than usual	Less so than usual	11	89	7	NA	NA	91	91	7	NA	1-5	No	2	0	0	0	0	0	1	Neither	Strongly agree	Strongly agree	Strongly agree	Not anxious (1)	-4	-5	Extremely good (7)	-5
65	Male	Physician	14	Same as usual	Rather more than usual	Same as usual	Same as usual	Much more than usual	No more than usual	Less so than usual	Same as usual	Rather more than usual	Not at all	Not at all	Less so than usual	5	30	58	20	11	24	17	1	1	1-5	No	0	0	0	0	0	0	0	Neither	Strongly agree	Strongly disagree	Strongly agree	Not anxious (1)	Not anxious (1)	Not anxious (1)	Extremely good (7)	Extremely good (7)
66	Female	Registered nurse	10	Same as usual	Not at all	Less useful than usual	Same as usual	No more than usual	No more than usual	Same as usual	Same as usual	No more than usual	No more than usual	Not at all	Same as usual	1	30	10	10	30	21	21	4	1	1-5	No	0	0	0	0	0	0	0	Neither	Strongly agree	Agree	Strongly agree	-5	-5	-6	Extremely good (7)	-6
67	Male	Physician	10	Less than usual	Not at all	Same as usual	Same as usual	No more than usual	No more than usual	Same as usual	Same as usual	No more than usual	No more than usual	Not at all	Same as usual	1	19	NA	NA	NA	10	73	4	4	11-20	No	0	0	0	0	0	4	0	Neither	Somewhat agree	Somewhat agree	Somewhat agree	-2	-3	-3	-4	-3
68	Female	Allied Health	17	Same as usual	No more than usual	Less useful than usual	Same as usual	No more than usual	Not at all	Same as usual	Same as usual	No more than usual	Not at all	Not at all	Same as usual	1	50	50	50	51	50	80	5	5	1-5	No	0	0	0	0	0	0	0	High flow nasal cannula (Airvo/Optiflow)	Agree	Agree	Agree	-2	-3	-3	-6	-6
69	Male	Registered nurse	3	Less than usual	Rather more than usual	Same as usual	Same as usual	Rather more than usual	Rather more than usual	Less so than usual	Same as usual	Rather more than usual	Rather more than usual	Not at all	Less so than usual	8	90	10	0	10	81	71	4	4	11-20	Yes	0	0	0	0	0	3	1	High flow nasal cannula (Airvo/Optiflow)	Somewhat disagree	Agree	Agree	Extremely anxious (7)	Extremely anxious (7)	Extremely anxious (7)	-6	-4
70	Female	Registered nurse	33	Less than usual	Much more than usual	More so than usual	Same as usual	Rather more than usual	No more than usual	Less so than usual	Same as usual	Rather more than usual	Not at all	Not at all	Less so than usual	6	100	72	28	74	80	50	3	0	1-5	Yes	0	0	0	0	0	0	0	Neither	Somewhat agree	Somewhat agree	Agree	-4	-3	-3	Extremely good (7)	Extremely good (7)
71	Male	Physician	25	Less than usual	Not at all	Same as usual	Same as usual	Rather more than usual	No more than usual	Less so than usual	Same as usual	No more than usual	Not at all	Not at all	Same as usual	3	71	72	NA	27	27	51	7	3	1-5	No	1	0	1	0	0	0	0	Neither	Strongly agree	Strongly agree	Strongly agree	Not anxious (1)	-2	-2	Extremely good (7)	Extremely good (7)
72	Female	Physician	15	Less than usual	No more than usual	Same as usual	Less so than usual	Rather more than usual	No more than usual	Same as usual	Same as usual	Rather more than usual	No more than usual	No more than usual	Less so than usual	5	60	90	89	40	60	50	1	0	1-5	No	0	0	0	0	0	0	0	Neither	Agree		Agree	Not anxious (1)	-2	-2	-6	-6
73	Male	Registered nurse	3	Same as usual	No more than usual	Same as usual	Same as usual	Not at all	Not at all	Same as usual	Same as usual	Not at all	Not at all	Not at all	Same as usual	0	10	2	29	10	9	10	0	0				NA	NA	NA	NA		NA					Not anxious (1)	Not anxious (1)	-5	Extremely good (7)	Extremely good (7)
74	Male	Physician	11	Same as usual	No more than usual	More so than usual	Same as usual	Rather more than usual	Not at all	Same as usual	More so than usual	Not at all	Not at all	Not at all	Same as usual	1	82	61	NA	NA	NA	52	0	0				NA	NA	NA	NA		NA		Neither agree nor disagree	Neither agree nor disagree	Neither agree nor disagree	-2	-2	-5	Extremely good (7)	Extremely good (7)
75	Female	Allied Health	17	Same as usual	Rather more than usual	Same as usual	Same as usual	Rather more than usual	No more than usual	Less so than usual	Less able than usual	Rather more than usual	Rather more than usual	Not at all	Less so than usual	7	91	40	30	20	60	60	5	5	1-5	No	0	0	0	0	0	0	0	Neither	Somewhat agree	Somewhat agree	Agree	-4	-4	-4	-4	-4
76	Female	Registered nurse	1	Less than usual	Much more than usual	Same as usual	Less so than usual	Much more than usual	No more than usual	Same as usual	Less able than usual	No more than usual	Rather more than usual	Not at all	Same as usual	6	100	20	50	40	40	50	4	3	6-10	No	0	0	0	0	0	2	0	High flow nasal cannula (Airvo/Optiflow)	Agree	Agree	Strongly agree	-6	-6	Extremely anxious (7)	-6	-6
77	Female	Registered nurse	3	Less than usual	Rather more than usual	Same as usual	Same as usual	Rather more than usual	No more than usual	Less so than usual	Less able than usual	Rather more than usual	Much more than usual	Rather more than usual	Less so than usual	9	70	5	15	30	30	50	3	2	1-5	No	0	0	0	0	0	0	0	Neither	Agree	Agree	Agree	-3	-3	-3	-4	-4
78	Male	Respiratory therapist	13	Better than usual	Rather more than usual	Same as usual	Same as usual	Rather more than usual	Not at all	Same as usual	Same as usual	No more than usual	Rather more than usual	Not at all	Same as usual	3	52	11	14	37	33	91	4	4	6-10	Yes	2	0	2	0	0	3	2	High flow nasal cannula (Airvo/Optiflow)	Somewhat agree	Strongly agree	Strongly agree	-2	-4	-6	Extremely good (7)	-6
79	Female	Registered nurse	10	Less than usual	Rather more than usual	Same as usual	Same as usual	Rather more than usual	No more than usual	Less so than usual	Same as usual	Rather more than usual	Rather more than usual	No more than usual	Same as usual	6	80	20	84	46	46	83	2	1	1-5	No	1	0	1	0	0	1	0	Neither	Somewhat disagree	Somewhat disagree	Strongly agree	-6	-6	Extremely anxious (7)	-5	-5
80	Female	Physician	8	Less than usual	Much more than usual	Same as usual	Same as usual	Much more than usual	No more than usual	Less so than usual	Same as usual	Rather more than usual	Rather more than usual	Not at all	Less so than usual	7	86	51	NA	19	28	45	0	0				NA	NA	NA	NA		NA		Agree	Agree	Strongly agree	-4	-3	-2	Extremely good (7)	-4
81	Male	Physician	15	Same as usual	No more than usual	Same as usual	Same as usual	Rather more than usual	No more than usual	Less so than usual	Same as usual	Not at all	Not at all	Not at all	Same as usual	2	80	60	0	10	10	20	5	5	11-20	No	1	0	1	0	1	2	0	Neither	Strongly agree	Strongly agree	Strongly agree	Not anxious (1)	-4	-4	-6	-6
82	Male	Respiratory therapist	12	Same as usual	No more than usual	Same as usual	Same as usual	Rather more than usual	No more than usual	Same as usual	Same as usual	No more than usual	Not at all	Not at all	Same as usual	1	44	46	42	44	27	35	4	4	6-10	No	3	1	3	0	0	2	2	Neither	Disagree	Somewhat agree	Agree	-5	-5	-5	-6	-6
83	Female	Registered nurse	8	Less than usual	No more than usual	More so than usual	Same as usual	Rather more than usual	Not at all	Much less than usual	Same as usual	No more than usual	No more than usual	Not at all	Same as usual	3	75	60	50	50	50	75	5	0	0	No	0	0	0	0	0	0	0	Neither	Agree	Agree	Agree	-3	-4	-5	-4	-4
84	Female	Physician	38	Same as usual	Much more than usual	Same as usual	Same as usual	Rather more than usual	No more than usual	Same as usual	Same as usual	Not at all	Rather more than usual	Not at all	Less so than usual	4	70	14	62	12	13	40	5	3	1-5	No	0	0	0	0	0	0	0	Neither	Strongly agree	Strongly agree	Strongly agree	-3	-3	-4	-6	-6
85	Male	Respiratory therapist	12	Less than usual	Rather more than usual	Same as usual	Same as usual	Rather more than usual	No more than usual	Less so than usual	Less able than usual	Rather more than usual	No more than usual	Not at all	Less so than usual	7	80	20	0	40	70	80	4	0	0	No	0	0	0	0	0	0	0	Neither	Strongly agree	Strongly agree	Strongly agree	-4	-5	-6	-6	-6
86	Male	Physician	15	Same as usual	Not at all	More so than usual	Same as usual	No more than usual	Not at all	More so than usual	Same as usual	Not at all	Not at all	Not at all	More so than usual	0	10	5	32	7	5	25	0	0				NA	NA	NA	NA		NA					-2	-2	-4	-6	-6
87	Female	Respiratory therapist	16	Less than usual	No more than usual	More so than usual	More so than usual	Much more than usual	Not at all	Much less than usual	More so than usual	Not at all	Not at all	Not at all	Less so than usual	4	80	73	1	93	95	NA	5	2	1-5	No	0	0	0	0	0	0	0	Neither	Strongly disagree	Strongly disagree	Agree	Extremely anxious (7)	-5	-5	Extremely good (7)	Extremely good (7)
88	Female	Registered nurse	17	Same as usual	Rather more than usual	More so than usual	Same as usual	Rather more than usual	Not at all	Same as usual	Same as usual	Rather more than usual	Rather more than usual	Not at all	Less so than usual	5	83	49	0	1	1	1	4	4	1-5	No	0	0	0	0	0	0	0	Neither	Strongly agree	Strongly agree	Agree	-4	Extremely anxious (7)	Extremely anxious (7)	-4	-4
89	Female	Allied Health	25	Less than usual	Rather more than usual	Less useful than usual	Less so than usual	Rather more than usual	Rather more than usual	Less so than usual	Less able than usual	Rather more than usual	Rather more than usual	Rather more than usual	Less so than usual	12	70	8	NA	8	51	50	2	2	1-5	Yes	0	0	0	0	0	0	0	High flow nasal cannula (Airvo/Optiflow)	Somewhat agree		Strongly agree	-6	-5	-5	-5	-5
90	Female	Allied Health	14	Less than usual	Rather more than usual	Same as usual	Same as usual	No more than usual	Not at all	Less so than usual	Same as usual	Rather more than usual	Not at all	Not at all	Same as usual	4	70	10	20	10	42	29	5	0	1-5	Yes	0	0	0	0	0	0	0	Neither				-5	-5	Extremely anxious (7)	-6	-6
91	Female	Registered nurse	30	Same as usual	Rather more than usual	Same as usual	Same as usual	Much more than usual	No more than usual	Less so than usual	Same as usual	No more than usual	Not at all	Not at all	Same as usual	3	61	33	NA	33	38	NA	0	0				NA	NA	NA	NA		NA		Strongly agree	Strongly agree	Strongly agree	Not anxious (1)	Not anxious (1)	-4	-6	Extremely good (7)
92	Female	Registered nurse	23	Same as usual	Rather more than usual	More so than usual	Same as usual	Rather more than usual	No more than usual	Less so than usual	Same as usual	No more than usual	Not at all	Not at all	Same as usual	3	75	50	0	75	31	75	5	2	1-5	Yes	0	0	0	0	0	0	0	Neither	Agree	Agree	Agree	-4	-4	-5	-4	-4
93	Female	Physician	10	Same as usual	Much more than usual	Same as usual	Same as usual	Rather more than usual	Not at all	Same as usual	Same as usual	Rather more than usual	No more than usual	Not at all	Same as usual	3	75	25	35	30	30	60	7	7	11-20	Yes	4	1	0	0	0	More than 7	0	High flow nasal cannula (Airvo/Optiflow)	Agree	Agree	Agree	-2	-4	-4	-4	-4
94	Female	Registered nurse	3	Less than usual	Rather more than usual	More so than usual	Same as usual	Rather more than usual	No more than usual	Much less than usual	Same as usual	Rather more than usual	No more than usual	Not at all	Same as usual	5	85	21	46	30	20	14	3	3	11-20	No	0	1	0	0	0	2	0	Neither	Agree	Agree	Agree	-3	-5	-6	-4	-5
95	Female	Registered nurse	17	Same as usual	Rather more than usual	More so than usual	More so than usual	Rather more than usual	No more than usual	Less so than usual	More so than usual	No more than usual	No more than usual	Not at all	Same as usual	3	81	10	60	60	60	45	5	4	6-10	No	0	0	0	0	0	0	0	Neither	Strongly agree	Agree	Strongly agree	-5	-5	-5	-6	Extremely good (7)
96	Female	Respiratory therapist	30	Less than usual	Rather more than usual	More so than usual	Same as usual	Rather more than usual	No more than usual	Same as usual	Same as usual	No more than usual	No more than usual	No more than usual	Same as usual	3	92	15	6	9	28	48	4	3	1-5	No	0	0	0	0	0	1	0	Neither	Agree	Agree	Agree	-6	-6	-6	-5	-4
97	Male	Respiratory therapist	16	Same as usual	No more than usual	Same as usual	Same as usual	Rather more than usual	Rather more than usual	Less so than usual	More so than usual	Rather more than usual	Not at all	Not at all	Same as usual	4	75	NA	NA	NA	80	80	3	3	0	No	0	0	0	1	1	0	0	High flow nasal cannula (Airvo/Optiflow)	Somewhat agree	Somewhat agree	Agree	-5	-5	-5	-6	-6
98	Female	Registered nurse	23	Less than usual	No more than usual	More so than usual	Same as usual	Rather more than usual	No more than usual	Less so than usual	Same as usual	No more than usual	No more than usual	Not at all	Less so than usual	4	80	65	20	40	20	80	5	0	1-5	No	0	0	0	0	0	0	0	Neither	Strongly agree	Strongly agree	Strongly agree	Not anxious (1)	-4	-5	-6	-6
99	Male	Physician	10	Less than usual	Not at all	Same as usual	Same as usual	Rather more than usual	Not at all	Same as usual	Same as usual	Not at all	Not at all	Not at all	Same as usual	2	30	35	20	10	10	15	6	6	11-20	Yes	0	0	0	0	0	0	0	Neither	Strongly agree	Strongly agree	Strongly agree	-2	-2	-2	-6	-6
100	Female	Respiratory therapist	10	Same as usual	Rather more than usual	Less useful than usual	Same as usual	Rather more than usual	Not at all	Same as usual	Same as usual	No more than usual	No more than usual	Not at all	Same as usual	3	39	0	NA	25	25	51	3	0	0	No	0	0	0	0	0	0	0	Neither	Somewhat disagree	Somewhat disagree	Strongly disagree	-5	-6	-4	-5	-5
101	Male	Physician	11	Same as usual	Not at all	More so than usual	More so than usual	Rather more than usual	No more than usual	Less so than usual	Same as usual	Not at all	Not at all	Not at all	Less so than usual	3	80	80	29	67	30	59	4	4	11-20	No	1	0	0	0	0	0	0	Neither	Strongly agree	Strongly agree	Strongly agree	-2	-2	-4	Extremely good (7)	Extremely good (7)
102	Female	Registered nurse	20	Much less than usual	Much more than usual	Less useful than usual	Less so than usual	Much more than usual	Much more than usual	Much less than usual	Much less than usual	Much more than usual	Much more than usual	Much more than usual	Much less than usual	12	100	0	NA	82	90	NA	3	2	1-5	No	0	0	0	0	0	2	1	Neither	Agree	Somewhat agree	Somewhat disagree	-6	-6	Extremely anxious (7)	Extremely good (7)	Extremely good (7)
103	Female	Registered nurse	8	Less than usual	Rather more than usual	Less useful than usual	Same as usual	Rather more than usual	Rather more than usual	Same as usual	Same as usual	Rather more than usual	Rather more than usual	Rather more than usual	Less so than usual	9	97	42	89	100	86	100	1	1	1-5	No	0	0	0	0	0	0	0	Neither	Strongly agree	Strongly agree	Strongly agree	-5	-6	Extremely anxious (7)	-6	-6
104	Female	Registered nurse	9	Less than usual	No more than usual	Same as usual	Same as usual	Rather more than usual	No more than usual	Same as usual	Same as usual	No more than usual	Not at all	Not at all	Less so than usual	3	100	71	20	50	40	73	2	1	1-5	No	0	0	0	0	0	2	0	Neither	Strongly agree	Strongly agree	Strongly agree	-6	-4	-6	-4	-5
105	Female	Respiratory therapist	19	Same as usual	Rather more than usual	More so than usual	Same as usual	Rather more than usual	No more than usual	Same as usual	Same as usual	No more than usual	No more than usual	Not at all	Same as usual	2	80	50	50	25	50	70	4	4	1-5	No	1	1	1	0	0	0	1	Non-invasive ventilation (CPAP/BiPAP)	Strongly agree	Somewhat agree		-3	-3	-3	Extremely good (7)	Extremely good (7)
106	Female	Respiratory therapist	22	Same as usual	Rather more than usual	More so than usual	Same as usual	Rather more than usual	No more than usual	Same as usual	Same as usual	Rather more than usual	Not at all	Not at all	Same as usual	3	92	40	0	40	40	40	2	0	1-5	No	0	0	0	0	0	0	0	Neither	Somewhat disagree	Somewhat disagree	Agree	-4	-4	-4	Extremely good (7)	Extremely good (7)
107	Female	Allied Health	22	Better than usual	No more than usual	Same as usual	Same as usual	Rather more than usual	Not at all	More so than usual	Same as usual	Not at all	Not at all	Not at all	Same as usual	1	70	20	20	20	20	51	0	0				NA	NA	NA	NA		NA					-5	-3	-2	-5	-5
108	Female	Allied Health	20	Less than usual	Much more than usual	Same as usual	Same as usual	Rather more than usual	Rather more than usual	Less so than usual	Less able than usual	Rather more than usual	Not at all	Not at all	Less so than usual	8	71	NA	NA	94	76	95	5	0	0	No	0	0	0	0	0	0	0	Neither	Strongly agree			-4	Extremely anxious (7)	Extremely anxious (7)	Extremely good (7)	Extremely good (7)
109	Female	Registered nurse	1	Less than usual	Much more than usual	More so than usual	More so than usual	Much more than usual	No more than usual	Less so than usual	Same as usual	Rather more than usual	No more than usual	No more than usual	Less so than usual	6	100	41	42	51	83	84	4	2	1-5	No	0	0	0	0	0	4	0	High flow nasal cannula (Airvo/Optiflow)	Strongly agree	Strongly agree	Strongly agree	-5	-4	-6	-5	Extremely good (7)
110	Female	Physician	24	Less than usual	Rather more than usual	Same as usual	Same as usual	Rather more than usual	No more than usual	Same as usual	Same as usual	Not at all	Not at all	Not at all	Same as usual	3	83	17	40	55	74	42	6	6	11-20	Yes	More than 7	0	1	0	0	6	2	Neither	Agree	Agree	Strongly agree	-6	-6	Extremely anxious (7)	Extremely good (7)	Extremely good (7)
111	Female	Registered nurse	35	Less than usual	Rather more than usual	More so than usual	Same as usual	Rather more than usual	No more than usual	Same as usual	Same as usual	No more than usual	Not at all	Not at all	Same as usual	3	82	30	42	44	55	67	5	3	11-20	Yes	1	0	0	0	0	1	0	Neither	Strongly agree	Strongly agree	Strongly agree	Not anxious (1)	-2	-2	Extremely good (7)	Extremely good (7)
112	Female	Physician	14	Less than usual	No more than usual	Less useful than usual	Same as usual	Rather more than usual	No more than usual	Same as usual	Same as usual	No more than usual	No more than usual	Not at all	Same as usual	3	82	78	47	48	58	59	3	1	1-5	No	0	0	0	0	0	0	0	High flow nasal cannula (Airvo/Optiflow)	Agree	Agree	Strongly agree	-2	-3	-3	Extremely good (7)	-6
113	Female	Respiratory therapist	4	Same as usual	Not at all	Same as usual	Same as usual	Not at all	Not at all	Less so than usual	Same as usual	Not at all	Not at all	Not at all	Same as usual	1	50	NA	NA	NA	NA	NA	5	3	1-5	No	0	0	0	0	0	0	0	Non-invasive ventilation (CPAP/BiPAP)	Somewhat agree	Strongly disagree	Strongly disagree	-3	-3	-3	-6	-6
114	Female	Registered nurse	17	Same as usual	No more than usual	Less useful than usual	Same as usual	No more than usual	No more than usual	Less so than usual	Same as usual	No more than usual	No more than usual	Not at all	Same as usual	2	30	1	30	1	1	1	0	0				NA	NA	NA	NA		NA		Neither agree nor disagree	Neither agree nor disagree	Neither agree nor disagree	Not anxious (1)	Not anxious (1)	Not anxious (1)	Extremely good (7)	Extremely good (7)
115	Female	Registered nurse	2	Same as usual	No more than usual	Same as usual	Same as usual	Rather more than usual	Not at all	Same as usual	Same as usual	No more than usual	Not at all	Not at all	Same as usual	1	75	NA	NA	30	31	75	4	2	1-5	No	0	0	0	1	0	0	0	Neither	Strongly agree	Strongly agree	Strongly agree	-3	-5	-5	-6	-5
116	Female	Registered nurse	4	Less than usual	No more than usual	Same as usual	Same as usual	Rather more than usual	No more than usual	Less so than usual	Same as usual	Rather more than usual	No more than usual	Not at all	Same as usual	4	38	80	0	79	41	NA	6	0	1-5	No	0	0	0	0	0	0	0	Neither	Agree	Agree	Agree	-5	-2	-6	-4	-5
117	Female	Registered nurse	6	Less than usual	Much more than usual	Same as usual	Less so than usual	Much more than usual	Rather more than usual	Much less than usual	Less able than usual	No more than usual	Rather more than usual	No more than usual	Less so than usual	9	90	20	60	10	90	70	0	0				NA	NA	NA	NA		NA					-4	-6	Extremely anxious (7)	-6	-6
118	Female	Respiratory therapist	12	Same as usual	Rather more than usual	More so than usual	Same as usual	Much more than usual	Not at all	Less so than usual	Same as usual	No more than usual	Not at all	Not at all	Same as usual	3	90	10	10	40	40	40	4	2	6-10	No	0	0	2	0	0	0	0	Neither	Somewhat agree	Somewhat agree	Agree	-3	-4	Not anxious (1)	-5	-4
119	Female	Registered nurse	30	Same as usual	Rather more than usual	More so than usual	Same as usual	Rather more than usual	No more than usual	Much less than usual	Same as usual	Not at all	No more than usual	Not at all	Less so than usual	4	71	NA	NA	NA	30	NA	3	2	6-10	No	0	0	0	0	0	0	0	Neither	Agree	Agree	Agree	-4	-5	Extremely anxious (7)	-6	-6
120	Female	Allied Health	10	Less than usual	Rather more than usual	Less useful than usual	Same as usual	Much more than usual	Rather more than usual	Same as usual	Less able than usual	Rather more than usual	Rather more than usual	Rather more than usual	Less so than usual	10	60	95	20	40	40	63	3	0	1-5	No	0	0	0	0	0	0	0		Strongly agree	Strongly agree	Strongly agree	Not anxious (1)	-2	-2	-5	-5
121	Male	Respiratory therapist	17	Same as usual	Much more than usual	Same as usual	Same as usual	Rather more than usual	No more than usual	Less so than usual	Same as usual	Rather more than usual	Rather more than usual	Not at all	Same as usual	5	81	52	34	35	14	55	2	2	6-10	No	0	0	0	0	0	0	0	Neither	Agree	Agree	Agree	-4	-4	-5	-5	-5
122	Male	Registered nurse	1	Same as usual	No more than usual	Same as usual	Same as usual	Rather more than usual	No more than usual	More so than usual	Same as usual	No more than usual	No more than usual	No more than usual	Same as usual	1	20	70	50	5	15	70	5	5	1-5	No	1	0	0	0	0	1	1	Non-invasive ventilation (CPAP/BiPAP),High flow nasal cannula (Airvo/Optiflow)	Agree	Agree	Strongly agree	-3	-4	Extremely anxious (7)	Extremely good (7)	Extremely good (7)
123	Female	Registered nurse	23	Same as usual	No more than usual	Same as usual	Same as usual	Rather more than usual	No more than usual	Same as usual	Same as usual	Rather more than usual	No more than usual	Not at all	Same as usual	2	60	40	73	41	42	60	3	0	0	No	0	0	0	0	0	0	0	Neither	Agree	Agree	Agree	Not anxious (1)	Not anxious (1)	Not anxious (1)	-6	-6
124	Male	Physician	8	Same as usual	No more than usual	Same as usual	Same as usual	No more than usual	No more than usual	Less so than usual	Same as usual	No more than usual	No more than usual	Not at all	Same as usual	1	61	61	71	33	42	50	4	3	1-5	No	0	0	0	0	0	0	0	Neither	Strongly agree	Strongly agree	Strongly agree	-2	Not anxious (1)	Not anxious (1)	Extremely good (7)	Extremely good (7)
125	Female	Registered nurse	17	Same as usual	Much more than usual	Same as usual	Same as usual	Rather more than usual	No more than usual	Much less than usual	Same as usual	Much more than usual	No more than usual	No more than usual	Much less than usual	5	43	50	73	28	53	72	4	0		No	0	0	0	0	0	0	0	Neither	Agree	Agree	Agree	Extremely anxious (7)	Extremely anxious (7)	-5	Extremely good (7)	-6
126	Female	Physician	4	Same as usual	Not at all	Same as usual	Same as usual	No more than usual	Not at all	Same as usual	Same as usual	Not at all	Rather more than usual	Not at all	Same as usual	1	20	NA	NA	NA	20	NA	3	2	1-5	No	2	0	0	0	0	0	0	High flow nasal cannula (Airvo/Optiflow)	Strongly agree	Strongly agree	Strongly agree	Not anxious (1)	Not anxious (1)	Not anxious (1)	Extremely good (7)	Extremely good (7)
127	Male	Physician	12	Same as usual	Not at all	More so than usual	Same as usual	No more than usual	Not at all	More so than usual	Same as usual	Not at all	Not at all	Not at all	More so than usual	0	NA	NA	51	25	NA	NA	5	5	1-5	Yes	2	1	1	0	3	1	0	Non-invasive ventilation (CPAP/BiPAP),High flow nasal cannula (Airvo/Optiflow)	Agree	Agree	Agree	Not anxious (1)	Not anxious (1)	Not anxious (1)	Extremely good (7)	Extremely good (7)
128	Female	Respiratory therapist	3	Same as usual	Rather more than usual	More so than usual	Same as usual	Rather more than usual	Not at all	Less so than usual	Same as usual	No more than usual	No more than usual	No more than usual	Same as usual	3	70	70	80	50	60	65	4	4	11-20	No	1	0	0	0	0	2	2	Non-invasive ventilation (CPAP/BiPAP),High flow nasal cannula (Airvo/Optiflow)	Agree	Agree	Agree	Not anxious (1)	-3	-3	-5	-5
129	Female	Physician	13	Same as usual	Not at all	Same as usual	Same as usual	Much more than usual	No more than usual	Same as usual	Same as usual	No more than usual	Rather more than usual	Not at all	Same as usual	2	41	77	16	16	19	82	4	4	1-5	No	0	0	0	0	0	0	0	Neither	Somewhat agree	Strongly agree	Strongly agree	Extremely anxious (7)		Extremely anxious (7)	Extremely good (7)	-4
130	Female	Registered nurse	34	Same as usual	No more than usual	More so than usual	Same as usual	Much more than usual	No more than usual	Less so than usual	Same as usual	Rather more than usual	Not at all	Not at all	Same as usual	3	82	30	0	51	30	100	0	0				NA	NA	NA	NA		NA		Agree	Agree	Agree	-6	-4	Extremely anxious (7)	-4	-4
131	Female	Physician	19	Same as usual	No more than usual	More so than usual	Same as usual	Rather more than usual	Not at all	Same as usual	Same as usual	No more than usual	Not at all	Not at all	Same as usual	1	72	10	63	19	18	18	0	0				NA	NA	NA	NA		NA		Agree	Agree	Agree	Not anxious (1)	-3	-3	Extremely good (7)	Extremely good (7)
132	Female	Respiratory therapist	7	Same as usual	Rather more than usual	More so than usual	Same as usual	Rather more than usual	Not at all	More so than usual	Same as usual	Not at all	Not at all	Not at all	Same as usual	2	50	20	NA	10	10	75	2	2	1-5	No	0	0	0	0	0	0	0	High flow nasal cannula (Airvo/Optiflow)	Strongly agree	Strongly agree	Strongly agree	Extremely anxious (7)	Extremely anxious (7)	Extremely anxious (7)	-3	-3
133	Female	Physician	23	Same as usual	Rather more than usual	More so than usual	Same as usual	Rather more than usual	No more than usual	Less so than usual	Same as usual	Not at all	Not at all	Not at all	Less so than usual	4	61	11	12	13	25	80	0	0				NA	NA	NA	NA		NA		Somewhat agree	Agree	Agree	-5	-5	Extremely anxious (7)	-6	-6
134	Female	Registered nurse	11	Less than usual	Rather more than usual	Same as usual	Same as usual	Rather more than usual	No more than usual	Less so than usual	Same as usual	Rather more than usual	No more than usual	Not at all	Less so than usual	6	100	31	30	NA	71	30	2	2	6-10	No	0	0	0	0	0	0	0	Neither	Strongly agree	Strongly agree	Strongly agree	Not anxious (1)	-6	-6	-6	-6
135	Female	Allied Health	25	Same as usual	Not at all	Same as usual	Same as usual	No more than usual	Not at all	Less so than usual	Same as usual	Rather more than usual	Not at all	Not at all	Less so than usual	3	40	NA	NA	NA	40	20	3	0	1-5	No	0	0	0	0	0	0	0	Neither				Not anxious (1)	-2	-2	-6	-6
136	Female	Registered nurse	43	Same as usual	Rather more than usual	More so than usual	Same as usual	Rather more than usual	No more than usual	Much less than usual	Less able than usual	Rather more than usual	No more than usual	Not at all	Less so than usual	6	70	34	23	70	80	41	2	2	11-20	No	0	0	1	0	0	0	0		Somewhat disagree	Agree	Agree	-5	-6	-6	-6	-6
137	Male	Respiratory therapist	10	Less than usual	Rather more than usual	More so than usual	Same as usual	Rather more than usual	No more than usual	Same as usual	Same as usual	Rather more than usual	No more than usual	No more than usual	Same as usual	4	70	51	11	100	70	50	4	4	1-5		0	0	0	0	0	0	0	Neither	Strongly agree	Strongly agree	Strongly agree	-4	-5	-4	-6	-6
138	Female	Physician	13	Much less than usual	Much more than usual	Same as usual	Less so than usual	Rather more than usual	No more than usual	Less so than usual	Same as usual	Rather more than usual	Rather more than usual	Rather more than usual	Less so than usual	9	80	81	29	63	73	68	7	0	1-5	Yes	0	0	0	0	0	0	0	Neither	Somewhat agree	Somewhat agree	Agree	-5	-2	-3	-6	-4
139	Female	Registered nurse	16	Same as usual	Rather more than usual	Same as usual	Same as usual	Rather more than usual	No more than usual	Same as usual	Same as usual	Rather more than usual	Not at all	Not at all	Less so than usual	4	91	29	13	63	68	2	2	2	11-20	No	0	0	1	0	0	0	1	Neither	Somewhat disagree	Agree	Strongly agree	-2	Extremely anxious (7)	Extremely anxious (7)	-6	-6
140	Female	Physician	17	Same as usual	No more than usual	Same as usual	Same as usual	No more than usual	No more than usual	Same as usual	Same as usual	No more than usual	No more than usual	No more than usual	Same as usual	0	60	21	25	31	27	41	0	0				NA	NA	NA	NA		NA								-6	-4
141	Female	Registered nurse	19	Same as usual	No more than usual	Same as usual	Same as usual	No more than usual	No more than usual	Same as usual	Same as usual	No more than usual	No more than usual	No more than usual	Same as usual	0	82	52	71	53	0	78	4	4	1-5	No	0	1	0	0	0	2	0	High flow nasal cannula (Airvo/Optiflow)	Strongly agree	Strongly agree	Strongly agree	Not anxious (1)	-2	-5	Extremely good (7)	Extremely good (7)
142	Female	Registered nurse	8	Same as usual	Not at all	Same as usual	Same as usual	Not at all	Not at all	Same as usual	Same as usual	Not at all	Not at all	Not at all	Same as usual	0	50	33	34	33	0	33	3	2	11-20	Yes	0	0	0	0	0	2	0	Neither	Somewhat agree	Agree	Agree	-6	-3	-4	-6	-6
143	Female	Registered nurse	11	Less than usual	Rather more than usual	Same as usual	Same as usual	Rather more than usual	No more than usual	Less so than usual	Less able than usual	No more than usual	No more than usual	Not at all	Same as usual	5	51	35	44	58	46	55	3	3	1-5	No	0	0	1	1	0	0	0	Non-invasive ventilation (CPAP/BiPAP)	Disagree	Disagree	Somewhat disagree	Extremely anxious (7)	-4	Extremely anxious (7)	Extremely good (7)	-6
144	Male	Physician	11	Same as usual	Not at all	More so than usual	More so than usual	Rather more than usual	No more than usual	Same as usual	Same as usual	No more than usual	Not at all	Not at all	Same as usual	1	36	22	1	2	7	20	5	5	1-5	No	1	0	1	0	0	1	0	High flow nasal cannula (Airvo/Optiflow)	Agree	Agree	Strongly agree	-4	-4	-5	-6	-6
145	Female	Registered nurse	5	Same as usual	No more than usual	Same as usual	Same as usual	No more than usual	No more than usual	Same as usual	Same as usual	No more than usual	No more than usual	No more than usual	Same as usual	0	71	51	52	62	51	73	3	1	11-20	No	0	0	0	0	0	0	0	Neither	Agree	Agree	Disagree	-6	-5	-6	-5	-5
146	Female	Allied Health	31	Same as usual	Not at all	Same as usual	Same as usual	Not at all	Not at all	Same as usual	Same as usual	Not at all	Not at all	Not at all	Same as usual	0	9	3	17	13	2	22	6	6	1-5	No	0	0	0	0	0	4	0	High flow nasal cannula (Airvo/Optiflow)	Strongly agree	Strongly agree	Strongly agree	Not anxious (1)	Not anxious (1)	Not anxious (1)	Extremely poor (1)	Extremely poor (1)
147	Female	Physician	17	Less than usual	No more than usual	More so than usual	Same as usual	Rather more than usual	No more than usual	More so than usual	Same as usual	No more than usual	No more than usual	Not at all	More so than usual	2	62	NA	NA	NA	NA	NA	3	1	6-10	No	1	0	0	0	0	0	0	Neither	Strongly agree	Strongly agree	Strongly agree	-5	-5	-3	-6	-6
148	Female	Registered nurse	2	Same as usual	Rather more than usual	Same as usual	Same as usual	Rather more than usual	No more than usual	Less so than usual	Same as usual	Rather more than usual	No more than usual	No more than usual	Less so than usual	5	60	20	95	66	70	82	4	4	6-10	No	0	1	0	0	0	1	1	Non-invasive ventilation (CPAP/BiPAP),High flow nasal cannula (Airvo/Optiflow)	Agree	Agree	Agree	-2	-2	-3	Extremely good (7)	-6
149	Female	Registered nurse	NA	Same as usual	No more than usual	Same as usual	Same as usual	Much more than usual	No more than usual	Much less than usual	Same as usual	Much more than usual	Rather more than usual	Rather more than usual	Much less than usual	6	81	100	NA	27	NA	100	4	2	11-20	No	0	0	0	0	0	0	0	Neither	Neither agree nor disagree	Somewhat agree	Agree	-5	-6	Extremely anxious (7)	-3	-5
150	Female	Registered nurse	35	Same as usual	Not at all	Same as usual	Same as usual	Not at all	Not at all	More so than usual	Same as usual	Not at all	Not at all	Not at all	Same as usual	0	30	10	10	10	10	30	4	4	1-5	No	1	0	0	0	1	2	1	High flow nasal cannula (Airvo/Optiflow)	Somewhat disagree	Agree	Somewhat disagree	-3	-3	-5	Extremely good (7)	Extremely good (7)
151	Female	Registered nurse	1	Same as usual	No more than usual	Same as usual	Same as usual	Rather more than usual	No more than usual	Less so than usual	Same as usual	No more than usual	No more than usual	Not at all	Same as usual	2	61	9	8	26	45	83	4	2	6-10	No	0	0	0	0	0	0	0	Neither	Agree	Agree	Strongly agree	-4	-6	-6	-6	-5
152	Female	Registered nurse	23	Less than usual	Much more than usual	More so than usual	Same as usual	Rather more than usual	No more than usual	Less so than usual	Same as usual	Rather more than usual	Not at all	Not at all	Same as usual	5	82	51	20	20	36	54	4	4	1-5	No	1	2	0	0	0	0	1	High flow nasal cannula (Airvo/Optiflow)	Strongly agree	Strongly agree	Strongly agree	-2	-2	-3	Extremely good (7)	-6
153	Female	Registered nurse	3	Less than usual	Rather more than usual	Same as usual	Same as usual	Much more than usual	No more than usual	Less so than usual	Same as usual	Rather more than usual	No more than usual	Not at all	Much less than usual	6	81	100	29	0	81	20	4	1	1-5	No	0	0	0	0	0	0	0	Neither	Strongly agree	Strongly agree	Strongly agree	-2	-2	-5	-5	-5
154	Female	Registered nurse	1	Same as usual	No more than usual	Less useful than usual	Same as usual	Rather more than usual	No more than usual	Same as usual	Less able than usual	No more than usual	No more than usual	No more than usual	Same as usual	3	51	72	41	41	54	74	4	4	11-20		0	0	0	0	0	3	0	Neither	Agree	Agree	Strongly agree	-4	Extremely anxious (7)	Extremely anxious (7)	-5	-5
155	Female	Respiratory therapist	13	Less than usual	Rather more than usual	Same as usual	Same as usual	Much more than usual	Rather more than usual	Less so than usual	Same as usual	Rather more than usual	Rather more than usual	Not at all	Less so than usual	8	100	90	20	40	0	90	3	3	6-10	Yes	1	0	1	0	0	2	1	High flow nasal cannula (Airvo/Optiflow)	Agree	Somewhat agree	Strongly agree	-5	-5	-5	-5	-5
156	Female	Registered nurse	6	Much less than usual	Much more than usual	Same as usual	Same as usual	Much more than usual	Rather more than usual	Less so than usual	Less able than usual	Much more than usual	No more than usual	Not at all	Less so than usual	8	100	20	50	100	100	100	2	1	6-10	Yes	0	0	0	0	0	0	0	Neither	Somewhat agree	Disagree	Neither agree nor disagree	Extremely anxious (7)	Extremely anxious (7)	Extremely anxious (7)	Extremely good (7)	Extremely good (7)
157	Female	Registered nurse	4	Same as usual	No more than usual	Same as usual	Same as usual	Rather more than usual	No more than usual	Same as usual	Same as usual	Rather more than usual	No more than usual	No more than usual	Less so than usual	3	61	50	51	0	NA	36	4	4	1-5	No	0	0	0	0	0	3	0	Neither	Agree	Somewhat agree	Agree	-4	-3	-2	-6	-4
158	Female	Allied Health	15	Same as usual	Rather more than usual	Less useful than usual	Same as usual	Rather more than usual	Not at all	Less so than usual	More so than usual	Not at all	Not at all	Not at all	Same as usual	4	62	62	NA	NA	NA	66	6	3	6-10	No	0	0	0	0	0	0	0		Agree	Agree	Strongly agree	-4	-4	-5	-6	-6
159	Female	Registered nurse	4	Less than usual	Much more than usual	Same as usual	Same as usual	Rather more than usual	No more than usual	Much less than usual	Less able than usual	Much more than usual	Rather more than usual	No more than usual	Less so than usual	8	80	30	60	75	90	60	5	2	1-5	No	0	0	0	0	0	4	0	Neither
160	Female	Registered nurse	9	Same as usual	Rather more than usual	Same as usual	Same as usual	Much more than usual	No more than usual	Less so than usual	Same as usual	Rather more than usual	No more than usual	Not at all	Less so than usual	5	85	80	80	50	80	90	3	0				NA	NA	NA	NA		NA
161	Female	Allied Health	32	Less than usual	Rather more than usual	More so than usual	More so than usual	Much more than usual	No more than usual	Much less than usual	Same as usual	Rather more than usual	Rather more than usual	Not at all	Less so than usual	7	100	81	81	58	91	60	4	0	11-20	Yes	0	0	0	0	0	0	0	Neither	Agree	Agree	Agree	-5	-6	-6	-6	-6
162	Female	Registered nurse	39	Less than usual	Rather more than usual	Same as usual	Same as usual	Rather more than usual	Rather more than usual	Less so than usual	Less able than usual	Rather more than usual	Rather more than usual	Rather more than usual	Less so than usual	10	92	82	40	18	75	86	3	0		No	0	0	0	0	0	0	1	Neither	Agree	Agree	Strongly agree	Not anxious (1)	-3	-6	Extremely good (7)	Extremely good (7)
163	Female	Registered nurse	32	Less than usual	Rather more than usual	More so than usual	Same as usual	Rather more than usual	No more than usual	Much less than usual	Less able than usual	No more than usual	No more than usual	No more than usual	Same as usual	5	95	20	20	20	30	20	4	4	0	No	0	0	0	0	0	0	0	Neither	Strongly agree	Strongly agree	Strongly agree	-6	-2	Not anxious (1)	-6	-6
164	Male	Allied Health	1	Better than usual	Not at all	Less useful than usual	More so than usual	Rather more than usual	Not at all	Less so than usual	More so than usual	Not at all	Not at all	Not at all	Same as usual	3	40	10	5	15	10	55	5	1	6-10	No	0	0	0	0	0	0	0	Neither	Neither agree nor disagree	Agree	Agree	-5	-2	-3	-6	-6
165	Female	Registered nurse	10	Less than usual	Rather more than usual	More so than usual	Same as usual	Rather more than usual	No more than usual	Less so than usual	Same as usual	Rather more than usual	Not at all	Not at all	Less so than usual	6	80	31	20	80	31	NA	4	2	1-5	No	0	0	0	1	0	2	0	Non-invasive ventilation (CPAP/BiPAP),Neither	Somewhat agree	Disagree	Strongly agree	-6	-6	-6	Extremely good (7)	Extremely good (7)
166	Female	Registered nurse	4	Less than usual	Rather more than usual	More so than usual	Same as usual	Much more than usual	No more than usual	Less so than usual	Same as usual	Rather more than usual	No more than usual	Not at all	Less so than usual	6	100	30	10	90	70	90	2	1	21-30	No	0	0	0	1	0	1	0	Neither	Somewhat agree	Somewhat agree		Extremely anxious (7)	Extremely anxious (7)	Extremely anxious (7)	-4	-3
167	Female	Respiratory therapist	8	Same as usual	Rather more than usual	Same as usual	Same as usual	Rather more than usual	No more than usual	Same as usual	Same as usual	No more than usual	No more than usual	Not at all	Same as usual	2	65	57	NA	NA	NA	NA	3	2	1-5	No	3	0	2	0	0	0	3	Non-invasive ventilation (CPAP/BiPAP)	Somewhat disagree	Disagree	Strongly agree	-6	-5	-5	-6	-5
168	Male	Physician	12	Better than usual	No more than usual	Same as usual	Same as usual	Rather more than usual	No more than usual	Same as usual	Same as usual	No more than usual	No more than usual	No more than usual	Same as usual	1	75	18	30	31	5	30	7	4	0	No	0	0	0	0	0	0	0	Neither	Agree	Agree	Agree	-2	-4	-6	Extremely good (7)	Extremely good (7)
169	Female	Physician	3	Same as usual	No more than usual	More so than usual	Same as usual	Rather more than usual	No more than usual	Same as usual	Less able than usual	Rather more than usual	Rather more than usual	No more than usual	Same as usual	4	56	28	51	NA	30	75	2	2	1-5	No	0	0	0	0	0	1	0	Neither	Strongly agree	Strongly agree	Agree	-2	Not anxious (1)	-4	-5	-4
170	Female	Allied Health	17	Same as usual	No more than usual	Same as usual	Same as usual	Rather more than usual	Not at all	Same as usual	Same as usual	Not at all	Not at all	Not at all	Same as usual	1	82	71	NA	NA	0	70	5	5	6-10	No	0	0	0	0	0	0	0	Neither	Strongly agree		Strongly agree	-3	-5	Extremely anxious (7)	Extremely good (7)	-4
171	Female	Registered nurse	2	Same as usual	Rather more than usual	More so than usual	Same as usual	Rather more than usual	Not at all	Less so than usual	Same as usual	Rather more than usual	Not at all	Not at all	Less so than usual	5	98	10	50	90	40	100	4	4	11-20	Yes	0	0	0	0	0	2	0	Neither	Somewhat disagree	Somewhat disagree	Strongly agree	-5	Extremely anxious (7)	Extremely anxious (7)	-6	-6
172	Female	Registered nurse	19	Less than usual	Much more than usual	More so than usual	Same as usual	Rather more than usual	No more than usual	Less so than usual	Less able than usual	Rather more than usual	Much more than usual	No more than usual	Less so than usual	8	100	19	70	100	60	76	4	4	11-20		0	0	0	0	0	0	0		Somewhat agree	Agree	Agree	-5	Extremely anxious (7)	Extremely anxious (7)	-6	-6
173	Male	Registered nurse	4	Less than usual	Rather more than usual	Same as usual	Same as usual	Rather more than usual	Not at all	Same as usual	Same as usual	No more than usual	Rather more than usual	Rather more than usual	Less so than usual	6	90	60	10	53	76	94	3	3	1-5	No	0	0	0	0	0	2	0	Neither	Agree	Agree	Agree	-5	-6	Not anxious (1)	-6	-6
174	Female	Respiratory therapist	18	Same as usual	No more than usual	Same as usual	Same as usual	Rather more than usual	Not at all	Same as usual	Same as usual	Not at all	Not at all	Not at all	Same as usual	1	75	75	29	51	29	10	2	2	21-30	No	1	0	0	0	0	0	0	Neither	Agree	Agree	Somewhat agree	-3	-3	-3	-6	-6
175	Female	Registered nurse	1	Same as usual	No more than usual	More so than usual	Same as usual	Rather more than usual	Not at all	Same as usual	Same as usual	Not at all	Not at all	Not at all	Same as usual	1	75	13	17	5	17	34	5	2	1-5	No	0	0	0	0	0	1	0	Neither	Strongly agree	Strongly agree	Strongly agree	-2	-3	-4	-4	-4
176	Male	Physician	3	Less than usual	Rather more than usual	More so than usual	Same as usual	Much more than usual	Rather more than usual	Less so than usual	Less able than usual	Rather more than usual	No more than usual	Not at all	Same as usual	7	75	65	25	25	35	65	6	6	21-30	No	0	0	0	0	0	More than 7	0	Neither	Agree	Agree	Agree	-5	-5	-6	-6	-6
177	Male	Physician	30	Less than usual	No more than usual	More so than usual	Same as usual	No more than usual	No more than usual	Less so than usual	Same as usual	No more than usual	No more than usual	Not at all	Same as usual	2	32	18	14	16	13	42	0	0				NA	NA	NA	NA		NA		Strongly agree	Strongly agree	Strongly agree	-3	-2	-3	-6	-5
178	Female	Registered nurse	1	Same as usual	Rather more than usual	Same as usual	Same as usual	Rather more than usual	No more than usual	Same as usual	Same as usual	Rather more than usual	Rather more than usual	No more than usual	Same as usual	4	72	81	72	62	63	84	4	3	6-10	No	0	0	0	0	0	0	0		Strongly agree	Strongly agree	Strongly agree	Not anxious (1)	-3	Not anxious (1)	-6	-6
179	Male	Registered nurse	10	Same as usual	Not at all	Same as usual	Same as usual	No more than usual	No more than usual	Same as usual	Same as usual	Not at all	Not at all	Not at all	Same as usual	0	40	NA	10	0	NA	30	3	3	6-10	No	0	0	0	0	0	0	0	Neither	Somewhat disagree	Agree	Strongly agree	-5	-5	Extremely anxious (7)	Extremely good (7)	-5
180	Female	Physician	10	Less than usual	No more than usual	Same as usual	Same as usual	Rather more than usual	No more than usual	Same as usual	Same as usual	No more than usual	Not at all	Not at all	Same as usual	2	58	NA	NA	18	21	82	0	0				NA	NA	NA	NA		NA								-6	-6
181	Female	Respiratory therapist	4	Same as usual	No more than usual	More so than usual	Same as usual	Rather more than usual	Not at all	Same as usual	Same as usual	Not at all	Not at all	Not at all	Same as usual	1	35	2	15	25	14	30	4	4	1-5	Yes	0	0	0	0	0	4	0	High flow nasal cannula (Airvo/Optiflow)	Somewhat disagree	Somewhat disagree	Agree	-5	-3	-5	-4	-2
182	Female	Registered nurse	12	Less than usual	No more than usual	Same as usual	Same as usual	Rather more than usual	No more than usual	Less so than usual	Less able than usual	Rather more than usual	Not at all	Rather more than usual	Less so than usual	7	82	20	30	50	50	50	4	4	6-10	No	1	0	1	0	0	4	0	High flow nasal cannula (Airvo/Optiflow)	Somewhat disagree	Somewhat agree	Agree	-5	-5	Extremely anxious (7)	-6	-6
183	Male	Respiratory therapist	26	Better than usual	Rather more than usual	More so than usual	Same as usual	Rather more than usual	Not at all	Less so than usual	Same as usual	Rather more than usual	Not at all	Not at all	Same as usual	4	80	25	70	50	50	40	6	6	1-5		1	0	0	0	0	0	1	Neither	Strongly agree	Strongly agree	Strongly agree	-4	-5	Extremely anxious (7)	Extremely good (7)	Extremely good (7)
184	Female	Registered nurse	33	Less than usual	Rather more than usual	More so than usual	More so than usual	Rather more than usual	Rather more than usual	Less so than usual	More so than usual	Rather more than usual	No more than usual	No more than usual	Less so than usual	7	29	16	40	49	68	19	NA	NA	11-20	No	2	0	2	0	0	More than 7	0	High flow nasal cannula (Airvo/Optiflow)	Strongly agree	Strongly agree	Strongly agree	Not anxious (1)	Not anxious (1)	Not anxious (1)	Extremely good (7)	Extremely good (7)
185	Female	Respiratory therapist	15	Less than usual	Much more than usual	Same as usual	Same as usual	Much more than usual	Rather more than usual	Much less than usual	Same as usual	Much more than usual	Rather more than usual	No more than usual	Much less than usual	8	100	50	30	40	100	100	4	4	6-10	No	4	1	6	0	0	4	0	High flow nasal cannula (Airvo/Optiflow)	Disagree	Disagree	Strongly agree	-5	Extremely anxious (7)	Extremely anxious (7)	-5	-6
186	Female	Registered nurse	12	Less than usual	No more than usual	More so than usual	More so than usual	Rather more than usual	Not at all	Same as usual	Less able than usual	Rather more than usual	Not at all	Not at all	Less so than usual	5	60	NA	71	10	70	80	4	3	1-5	No	0	0	1	0	0	0	0	Non-invasive ventilation (CPAP/BiPAP),High flow nasal cannula (Airvo/Optiflow)	Agree	Agree	Agree	-3	-2	-5	-6	-6
187	Female	Registered nurse	8	Less than usual	No more than usual	Same as usual	Less so than usual	Rather more than usual	No more than usual	Much less than usual	Less able than usual	Rather more than usual	Rather more than usual	Rather more than usual	Less so than usual	9	78	49	NA	51	52	82	5	1	11-20	No	0	0	0	0	0	0	0	Neither	Somewhat agree	Somewhat disagree	Agree	-6	-4	-6	-5	-6
188	Male	Physician	13	Same as usual	Rather more than usual	More so than usual	Same as usual	No more than usual	Not at all	Same as usual	Same as usual	Not at all	Not at all	Not at all	Same as usual	1	20	10	1	1	11	37	1	1	6-10	No	0	0	0	0	0	0	0	Neither	Agree	Agree	Strongly agree	-2	-3	-5	Extremely good (7)	Extremely good (7)
189	Male	Respiratory therapist	7	Same as usual	Rather more than usual	Same as usual	Same as usual	Rather more than usual	Rather more than usual	Less so than usual	Less able than usual	No more than usual	No more than usual	No more than usual	Same as usual	5	80	40	10	10	30	10	5	4	1-5	No	0	0	0	0	0	1	0	Neither	Agree	Agree	Agree	-4	-5	-5	-6	-4
190	Male	Physician	10	Same as usual	Not at all	More so than usual	Same as usual	No more than usual	Not at all	Same as usual	Same as usual	Not at all	Not at all	Not at all	Same as usual	0	50	60	40	NA	NA	50	0	0				NA	NA	NA	NA		NA					-2	Not anxious (1)	Not anxious (1)	-6	-5
191	Male	Physician	19	Same as usual	No more than usual	More so than usual	More so than usual	No more than usual	Not at all	Same as usual	Same as usual	Not at all	Not at all	Not at all	Same as usual	0	49	26	16	50	34	62	5	3	1-5	No	0	0	0	0	0	0	0	Neither	Agree	Agree	Agree	-3	-3	-4	-6	-5
192	Male	Physician	7	Same as usual	Rather more than usual	More so than usual	Same as usual	Rather more than usual	No more than usual	Same as usual	More so than usual	Rather more than usual	Rather more than usual	Not at all	Same as usual	4	91	73	51	29	74	84	4	4	1-5	No	1	1	0	0	0	0	1	Neither	Agree	Agree	Agree	-5	-3	-6	-6	-5
193	Female	Allied Health	10	Less than usual	Rather more than usual	More so than usual	More so than usual	Much more than usual	No more than usual	Less so than usual	More so than usual	No more than usual	No more than usual	Not at all	Same as usual	4	91	7	7	53	55	51	5	0		No	0	0	0	0	0	0	0	Neither	Strongly agree	Strongly agree	Strongly agree	-5	-4	-4	-6	-6
194	Female	Registered nurse	20	Same as usual	Rather more than usual	More so than usual	Same as usual	Rather more than usual	Not at all	Much less than usual	Same as usual	Rather more than usual	Rather more than usual	Not at all	Less so than usual	6	88	30	10	30	75	50	3	0	1-5	No	0	0	0	0	0	0	0	Neither
195	Female	Allied Health	4	Same as usual	Rather more than usual	Less useful than usual	Same as usual	Rather more than usual	No more than usual	Same as usual	Same as usual	Rather more than usual	No more than usual	Not at all	Same as usual	4	80	60	60	85	60	85	2	1	6-10	No	0	0	0	0	0	0	0	Neither	Agree	Somewhat agree	Strongly agree	-5	-5	-5	-6	-6
196	Female	Respiratory therapist	22	Less than usual	Much more than usual	Same as usual	Same as usual	Rather more than usual	No more than usual	Same as usual	Same as usual	No more than usual	No more than usual	Not at all	Less so than usual	4	92	39	NA	40	51	65	2	2	6-10	No	0	1	0	0	0	1	1	Neither	Somewhat agree	Agree	Somewhat agree	-5	-5	-4	-6	-6
197	Female	Physician	25	Much less than usual	Much more than usual	Less useful than usual	Less so than usual	Much more than usual	Rather more than usual	Less so than usual	Less able than usual	Much more than usual	Rather more than usual	Rather more than usual	Much less than usual	12	81	95	70	50	100	11	1	1	1-5	No	0	0	0	0	0	1	0	Neither	Strongly disagree	Strongly disagree	Strongly disagree	-3	-3	-3	Extremely good (7)	Extremely good (7)
198	Female	Respiratory therapist	20	Same as usual	No more than usual	Same as usual	Same as usual	Rather more than usual	No more than usual	Less so than usual	Same as usual	Not at all	Not at all	Not at all	Same as usual	2	50	60	70	70	80	80	4	4	1-5	No	1	0	1	0	0	1	1		Somewhat agree	Somewhat agree	Strongly agree	-3	-3	-5	-6	-6
199	Male	Respiratory therapist	7	Less than usual	No more than usual	More so than usual	Less so than usual	Rather more than usual	No more than usual	Same as usual	Same as usual	Rather more than usual	No more than usual	Not at all	Same as usual	4	100	50	0	50	70	100	4	4	11-20	Yes	2	0	1	0	0	2	0	High flow nasal cannula (Airvo/Optiflow)	Strongly agree	Somewhat agree	Somewhat agree	-5	-6	Extremely anxious (7)	-6	-6
200	Female	Respiratory therapist	13	Less than usual	Rather more than usual	Same as usual	Same as usual	Rather more than usual	No more than usual	Less so than usual	Same as usual	Rather more than usual	No more than usual	No more than usual	Less so than usual	6	82	10	0	20	83	9	5	5	1-5	No	0	0	0	0	0	3	1	High flow nasal cannula (Airvo/Optiflow)	Agree	Agree	Somewhat agree	-4	-2	Not anxious (1)	Extremely good (7)	Extremely good (7)
201	Female	Allied Health	14	Same as usual	Much more than usual	Less useful than usual	Less so than usual	Rather more than usual	No more than usual	Less so than usual	Less able than usual	No more than usual	Rather more than usual	No more than usual	Same as usual	7	70	70	30	70	30	80	2	0	0		0	0	0	0	0	0	0	Neither	Somewhat agree	Somewhat agree	Agree	-6	Extremely anxious (7)	Extremely anxious (7)	-6	-6
202	Male	Physician	23	Less than usual	No more than usual	Same as usual	Same as usual	No more than usual	No more than usual	Less so than usual	Same as usual	Not at all	Not at all	Not at all	Same as usual	2	NA	24	NA	14	14	42	2	2	21-30	No	0	0	0	0	0	0	0	Neither	Strongly agree	Strongly agree	Strongly agree	Not anxious (1)	-2	-2	Extremely good (7)	-6
203	Female	Physician	19	Same as usual	No more than usual	More so than usual	More so than usual	Rather more than usual	No more than usual	Same as usual	Same as usual	No more than usual	Not at all	Not at all	Same as usual	1	81	20	20	70	19	19	0	0				NA	NA	NA	NA		NA		Strongly agree	Strongly agree	Somewhat disagree	Not anxious (1)	-2	-2	Extremely good (7)	Extremely good (7)
204	Male	Registered nurse	7	Less than usual	Rather more than usual	More so than usual	Same as usual	Rather more than usual	No more than usual	Same as usual	Same as usual	No more than usual	No more than usual	Not at all	Same as usual	3	60	10	11	0	10	100	4	1	1-5		0	0	0	0	0	0	0	Neither	Somewhat disagree	Neither agree nor disagree	Somewhat disagree	-4	-6	Extremely anxious (7)	-5	-5
205	Male	Respiratory therapist	8	Same as usual	Much more than usual	Same as usual	Same as usual	Rather more than usual	No more than usual	Less so than usual	Same as usual	Rather more than usual	No more than usual	No more than usual	Same as usual	4	80	42	0	0	0	0	6	0	0	No	0	0	0	0	0	0	0	Neither	Disagree	Agree	Strongly agree	Extremely anxious (7)	-5	Not anxious (1)	-6	-6
206	Male	Respiratory therapist	19	Same as usual	Rather more than usual	More so than usual	Same as usual	Rather more than usual	No more than usual	Same as usual	Same as usual	No more than usual	Not at all	Not at all	Less so than usual	3	81	73	38	58	37	58	4	1	6-10	No		NA	NA	NA	NA		NA
207	Male	Physician	32	Same as usual	Rather more than usual	More so than usual	Same as usual	Rather more than usual	Not at all	Same as usual	Same as usual	Rather more than usual	Not at all	Not at all	Less so than usual	4	30	5	10	5	5	5	1	0	1-5	No	0	0	0	0	0	0	0	Neither	Strongly agree	Strongly agree	Strongly agree	-4	-2	-2	Extremely good (7)	Extremely good (7)
208	Male	Physician	4	Same as usual	Not at all	Same as usual	Same as usual	Not at all	Not at all	Same as usual	Same as usual	Not at all	Not at all	Not at all	Same as usual	0	22	21	10	11	9	18	4	0	1-5	No	0	0	0	0	0	0	0	Neither	Strongly agree	Strongly agree	Strongly agree	-2	-2	-3	Extremely good (7)	Extremely good (7)
209	Female	Physician	4	Less than usual	Rather more than usual	More so than usual	Same as usual	Rather more than usual	No more than usual	Less so than usual	Same as usual	No more than usual	Not at all	Not at all	Less so than usual	5	71	18	10	56	17	38	5	1	1-5	No	0	0	0	0	0	0	0	Neither	Strongly agree	Strongly agree	Strongly agree	Not anxious (1)	-5	-5	-6	-5
210	Female	Registered nurse	11	Less than usual	Much more than usual	Less useful than usual	Same as usual	Rather more than usual	No more than usual	Much less than usual	Same as usual	Rather more than usual	Rather more than usual	No more than usual	Less so than usual	8	92	65	47	66	77	88	2	2		No	0	0	0	0	0	0	0	Non-invasive ventilation (CPAP/BiPAP),High flow nasal cannula (Airvo/Optiflow)	Somewhat disagree	Somewhat agree	Strongly agree	-6	-2	-6	Extremely good (7)	Extremely good (7)
211	Male	Physician	15	Less than usual	Much more than usual	Same as usual	Same as usual	Much more than usual	No more than usual	Much less than usual	Same as usual	Much more than usual	Rather more than usual	No more than usual	Less so than usual	7	100	50	NA	50	80	80	4	4	11-20	Yes	1	0	1	0	0	0	0	High flow nasal cannula (Airvo/Optiflow)	Strongly agree	Strongly agree	Strongly agree	-4	-6	Extremely anxious (7)	Extremely good (7)	Extremely good (7)
212	Female	Allied Health	15	Same as usual	Rather more than usual	Same as usual	Same as usual	No more than usual	Not at all	Same as usual	Same as usual	No more than usual	Not at all	Not at all	Same as usual	1	50	60	20	20	50	60	5	0	0	No	0	0	0	0	0	0	0	Neither	Strongly agree	Strongly agree	Strongly agree	-5	-4	-5	-6	-6
213	Female	Registered nurse	1	Same as usual	Rather more than usual	Same as usual	Same as usual	Rather more than usual	Not at all	Same as usual	Same as usual	Rather more than usual	Not at all	Not at all	Same as usual	3	56	8	7	19	39	44	4	1	6-10	No	0	0	0	0	0	1	0	Neither	Strongly agree	Strongly agree	Strongly agree	-3	-2	-3	-5	-4
214	Female	Registered nurse	34	Same as usual	No more than usual	More so than usual	More so than usual	Rather more than usual	No more than usual	Same as usual	Same as usual	Not at all	Not at all	Not at all	Same as usual	1	90	92	82	76	86	94	4	0	1-5	No	0	0	0	0	0	0	0	Neither	Strongly agree	Strongly agree	Strongly agree	Not anxious (1)	-3	Not anxious (1)	-6	-6
215	Female	Allied Health	30	Same as usual	No more than usual	More so than usual	Same as usual	No more than usual	No more than usual	Less so than usual	Same as usual	No more than usual	No more than usual	Not at all	Same as usual	1	20	NA	NA	8	3	10	3	0	1-5	No	0	0	0	0	0	1	0	Neither	Strongly agree	Strongly agree	Strongly agree	Not anxious (1)	Not anxious (1)	-2	Extremely good (7)	Extremely good (7)
216	Male	Physician	25	Same as usual	Not at all	Same as usual	Same as usual	No more than usual	Not at all	Same as usual	Same as usual	No more than usual	Not at all	No more than usual	Same as usual	0	60	30	NA	NA	NA	NA	4	2	6-10	No	0	0	0	0	0	0	0	Neither	Strongly agree	Strongly agree	Strongly agree	Not anxious (1)	Not anxious (1)	Not anxious (1)	Extremely good (7)	Extremely good (7)
217	Male	Registered nurse	1	Same as usual	No more than usual	Same as usual	Same as usual	Rather more than usual	No more than usual	Less so than usual	More so than usual	Rather more than usual	Not at all	No more than usual	Less so than usual	4	80	NA	40	30	4	NA	4	1	11-20	Yes	0	0	0	0	0	3	1	Neither	Strongly agree	Strongly agree	Strongly agree	-3	-4	-6	-5	-2
218	Male	Allied Health	4	Same as usual	No more than usual	Same as usual	Same as usual	Rather more than usual	No more than usual	Less so than usual	Same as usual	Rather more than usual	No more than usual	Not at all	Same as usual	3	80	20	30	20	40	80	4	0	1-5	No	0	0	0	0	0	0	0	Neither	Somewhat agree	Somewhat agree	Agree	-4	-5	Extremely anxious (7)	-6	-6
219	Female	Allied Health	23	Less than usual	Much more than usual	More so than usual	Same as usual	Rather more than usual	No more than usual	Less so than usual	Same as usual	Rather more than usual	No more than usual	Not at all	Less so than usual	6	75	65	70	25	50	50	5	0				NA	NA	NA	NA		NA
220	Female	Allied Health	31	Same as usual	No more than usual	Same as usual	Same as usual	No more than usual	Not at all	Less so than usual	Same as usual	No more than usual	Not at all	Not at all	Same as usual	1	60	1	1	48	1	46	5	0	0	No	0	0	0	0	0	0	0	Neither	Agree	Agree	Agree	-2	-4	-4	-5	-5
221	Female	Registered nurse	3	Same as usual	No more than usual	More so than usual	Same as usual	Rather more than usual	Not at all	Less so than usual	Same as usual	Not at all	Not at all	Not at all	Same as usual	2	84	28	29	83	73	85	5	4	6-10	No	0	0	0	0	0	2	0	High flow nasal cannula (Airvo/Optiflow)	Strongly agree	Strongly agree	Strongly agree	-2	-4	-5	-6	-5
222	Female	Physician	13	Less than usual	No more than usual	More so than usual	Same as usual	Rather more than usual	No more than usual	Same as usual	Less able than usual	No more than usual	Not at all	Not at all	Less so than usual	4	82	61	36	42	0	28	4	4	6-10	No	1	0	0	0	0	0	0	Neither	Somewhat agree	Strongly agree	Strongly agree	-6	-6	-5	-6	-6
223	Female	Physician	24	Same as usual	Rather more than usual	More so than usual	Same as usual	Much more than usual	Not at all	Less so than usual	Same as usual	Rather more than usual	Rather more than usual	Not at all	Same as usual	5	85	20	1	70	30	90	NA	NA	6-10	Yes	0	0	0	0	0	0	0	Neither	Strongly agree	Strongly agree	Strongly agree	-5	-5	-6	-6	-6
224	Female	Physician	11	Same as usual	Rather more than usual	More so than usual	Same as usual	Rather more than usual	No more than usual	Less so than usual	Same as usual	Rather more than usual	No more than usual	Not at all	Same as usual	4	80	42	19	43	43	54	5	5	11-20	No	2	0	0	0	0	3	0	Neither	Agree	Agree	Strongly agree	-2	-4	-4	Extremely good (7)	Extremely good (7)
225	Female	Registered nurse	33	Same as usual	No more than usual	More so than usual	Same as usual	Rather more than usual	Not at all	Same as usual	Same as usual	Not at all	Not at all	Not at all	Same as usual	1	60	39	7	29	39	52	3	3	1-5	No	0	0	0	0	0	3	0	Neither	Somewhat agree	Strongly agree	Strongly agree	-2	-2	-2	Extremely good (7)	Extremely good (7)
226	Male	Physician	17	Same as usual	No more than usual	More so than usual	Same as usual	Rather more than usual	No more than usual	Less so than usual	Same as usual	Much more than usual	Not at all	Not at all	Less so than usual	4	91	92	NA	NA	36	84	4	4	6-10	Yes	1	0	0	0	0	1	0	High flow nasal cannula (Airvo/Optiflow)	Strongly agree	Strongly agree	Strongly agree	-5	-3	-6	Extremely good (7)	-6
227	Female	Registered nurse	8	Same as usual	Rather more than usual	Same as usual	Same as usual	Rather more than usual	Not at all	Less so than usual	Same as usual	Rather more than usual	No more than usual	Not at all	Less so than usual	5	40	81	30	21	40	65	1	1	1-5	Yes	0	0	0	0	0	0	0	Neither	Agree	Strongly agree	Strongly agree	-3	-2	-3	-5	-5
228	Female	Registered nurse	20	Less than usual	Rather more than usual	More so than usual	Same as usual	Rather more than usual	No more than usual	More so than usual	Same as usual	No more than usual	No more than usual	Not at all	Same as usual	3	80	29	50	NA	65	25	5	0	0	No	0	0	0	0	0	0	0	Neither	Strongly agree	Strongly agree	Strongly agree	Not anxious (1)	-3	-5	Extremely good (7)	-5
229	Female	Registered nurse	3	Less than usual	Much more than usual	Same as usual	Same as usual	Much more than usual	Rather more than usual	Less so than usual	Less able than usual	Rather more than usual	Rather more than usual	No more than usual	Less so than usual	9	91	30	15	66	91	80	4	3	11-20	Yes	0	0	0	0	0	1	0	Neither	Strongly disagree	Somewhat agree	Somewhat agree	-6	-6	-6	-5	-5
230	Female	Physician	14	Same as usual	No more than usual	Same as usual	Same as usual	No more than usual	No more than usual	Same as usual	Same as usual	Not at all	Not at all	Not at all	Same as usual	0	9	NA	19	NA	NA	NA	7	1				NA	NA	NA	NA		NA
231	Male	Physician	16	Same as usual	Rather more than usual	Much less than usual	Same as usual	No more than usual	Rather more than usual	Much less than usual	Less able than usual	Much more than usual	Much more than usual	Much more than usual	Much less than usual	9	90	60	NA	NA	91	50	0	0				NA	NA	NA	NA		NA					Not anxious (1)	-2	-2	Extremely good (7)	Extremely good (7)
232	Female	Registered nurse	15	Less than usual	Rather more than usual	Same as usual	Same as usual	Rather more than usual	Not at all	Less so than usual	Same as usual	Rather more than usual	Not at all	Not at all	Less so than usual	6	100	23	22	27	58	44	4	1	1-5	No	0	0	0	0	0	0	0	Neither	Agree	Agree	Agree	Extremely anxious (7)	Extremely anxious (7)	Extremely anxious (7)	Extremely good (7)	Extremely good (7)
233	Female	Registered nurse	7	Same as usual	Rather more than usual	Same as usual	Same as usual	Rather more than usual	Not at all	Same as usual	Same as usual	Rather more than usual	Rather more than usual	No more than usual	Same as usual	4	81	9	71	77	70	8	4	3		No	0	0	0	0	0	1	0	Neither	Somewhat agree	Somewhat agree	Strongly agree	-5	-6	-4	Extremely good (7)	-5
234	Male	Physician	10	Same as usual	Not at all	Same as usual	Same as usual	No more than usual	No more than usual	Same as usual	Same as usual	No more than usual	No more than usual	Not at all	Same as usual	0	20	10	30	10	25	25	0	0				NA	NA	NA	NA		NA		Strongly agree	Strongly agree	Strongly agree	Not anxious (1)	Not anxious (1)	Not anxious (1)	-6	-6
235	Female	Registered nurse	37	Same as usual	No more than usual	Same as usual	Same as usual	No more than usual	Not at all	Same as usual	Same as usual	Not at all	Not at all	Not at all	Same as usual	0	49	18	28	35	NA	25	3	1	6-10	No	0	0	0	0	0	0	0	Neither	Agree	Agree	Agree	-3	-3	-3	-5	-5
236	Female	Registered nurse	22	Less than usual	No more than usual	More so than usual	Same as usual	No more than usual	Not at all	Less so than usual	Same as usual	Rather more than usual	Not at all	Not at all	Less so than usual	4	16	8	17	29	48	12	5	5	1-5	No	0	0	0	0	0	0	0	Neither	Strongly agree	Strongly agree	Strongly agree	-3	-5	-6	Extremely good (7)	-5
237	Female	Registered nurse	7	Same as usual	Rather more than usual	Same as usual	Less so than usual	Rather more than usual	No more than usual	Same as usual	Less able than usual	No more than usual	Not at all	No more than usual	Same as usual	4	30	30	20	10	20	20	2	1	0	No	0	0	0	0	0	0	0	Non-invasive ventilation (CPAP/BiPAP)	Agree	Agree	Agree	-4	-3	-2	Extremely good (7)	Extremely good (7)
238	Female	Respiratory therapist	17	Same as usual	No more than usual	More so than usual	Same as usual	Rather more than usual	Not at all	Same as usual	Same as usual	Not at all	Not at all	Not at all	Same as usual	1	52	20	2	21	20	31	3	2	11-20	No	0	0	0	0	0	1	0	High flow nasal cannula (Airvo/Optiflow)	Somewhat agree	Somewhat agree	Strongly agree	-6	-4	-4	Extremely good (7)	Extremely good (7)
239	Female	Registered nurse	9	Less than usual	Much more than usual	Same as usual	Same as usual	Rather more than usual	No more than usual	Less so than usual	Same as usual	Much more than usual	Rather more than usual	Rather more than usual	Less so than usual	8	70	40	5	5	58	1	4	4	11-20	No	0	0	0	0	0	More than 7	0	Neither	Strongly disagree	Somewhat agree	Somewhat agree	-4	-5	-5	-6	-5
240	Female	Registered nurse	19	Less than usual	Rather more than usual	Less useful than usual	Less so than usual	Much more than usual	No more than usual	Less so than usual	Less able than usual	Rather more than usual	Rather more than usual	Not at all	Less so than usual	10	100	64	15	68	69	82	1	1	1-5	No	0	0	0	0	0	0	0	Neither	Agree	Agree	Strongly agree	Extremely anxious (7)	-6	Extremely anxious (7)	Extremely good (7)	Extremely good (7)
241	Male	Physician	10	Better than usual	Rather more than usual	More so than usual	More so than usual	Rather more than usual	No more than usual	Less so than usual	More so than usual	Not at all	Not at all	Not at all	Same as usual	3	39	50	3	50	22	11	1	1	1-5	No	0	0	0	0	0	0	0	Neither	Agree	Agree	Strongly agree	Not anxious (1)	-2	-2	-6	-6
242	Female	Allied Health	16	Less than usual	Rather more than usual	More so than usual	Same as usual	Rather more than usual	Not at all	Less so than usual	Same as usual	Not at all	Not at all	Not at all	Same as usual	4	81	50	10	20	50	70	5	5	11-20	Yes	0	0	0	0	0	0	0	Neither	Agree	Agree	Agree	-2	-5	-5	-6	-3
243	Male	Physician	25	Same as usual	No more than usual	Same as usual	Same as usual	Rather more than usual	No more than usual	Same as usual	Same as usual	No more than usual	No more than usual	No more than usual	Same as usual	1	40	11	NA	NA	11	NA	6	6	11-20	Yes	2	0	2	0	0	1	0	Neither	Strongly agree	Strongly agree	Strongly agree	Not anxious (1)	-3	-3	Extremely good (7)	Extremely good (7)
244	Female	Registered nurse	4	Less than usual	Much more than usual	Same as usual	Same as usual	Much more than usual	No more than usual	Much less than usual	Same as usual	Much more than usual	Rather more than usual	No more than usual	Less so than usual	7	95	29	65	35	70	36	5	5	1-5	No	0	0	1	0	0	2	0	Neither	Agree	Somewhat agree	Agree	-5	-5	Extremely anxious (7)	-6	-6
245	Female	Physician	33	Better than usual	Not at all	More so than usual	Same as usual	No more than usual	Rather more than usual	More so than usual	More so than usual	Not at all	Not at all	Not at all	More so than usual	1	10	10	NA	NA	NA	10	2	0	1-5	Yes	0	0	0	0	0	0	0	Neither	Strongly agree	Strongly agree	Strongly agree	Not anxious (1)	Not anxious (1)	-2	-6	-6
246	Male	Physician	13	Same as usual	No more than usual	More so than usual	More so than usual	Rather more than usual	No more than usual	Less so than usual	More so than usual	No more than usual	No more than usual	Not at all	Same as usual	2	80	30	60	40	50	75	5	5	11-20	No	5	5	0	0	0	0	3	Neither	Somewhat agree	Somewhat agree	Agree	-5	-6	-6	-6	-6
247	Female	Registered nurse	5	Less than usual	Much more than usual	More so than usual	Same as usual	Rather more than usual	Rather more than usual	Less so than usual	Less able than usual	Much more than usual	Rather more than usual	Not at all	Less so than usual	9	86	12	40	59	82	23	5	5	11-20	Yes	2	0	0	0	1	6	1	High flow nasal cannula (Airvo/Optiflow)	Somewhat disagree	Somewhat disagree	Agree	Extremely anxious (7)	Extremely anxious (7)	Extremely anxious (7)	Extremely good (7)	-4
248	Female	Physician	39	Same as usual	Not at all	Same as usual	Same as usual	No more than usual	No more than usual	Less so than usual	Same as usual	Not at all	Not at all	Not at all	Same as usual	1	23	23	0	6	6	26	7	7	11-20	Yes	0	0	0	0	0	1	0	High flow nasal cannula (Airvo/Optiflow)	Somewhat agree	Somewhat agree	Agree	-5	-4	Extremely anxious (7)	-6	-6
249	Female	Registered nurse	13	Less than usual	Rather more than usual	Same as usual	Less so than usual	Rather more than usual	Not at all	Same as usual	Same as usual	No more than usual	Rather more than usual	No more than usual	Less so than usual	6	72	56	66	66	93	85	3	2	6-10	No	0	0	0	0	0	0	1	Neither	Strongly agree	Strongly agree	Strongly agree	-6	-4	Extremely anxious (7)	-6	-6
250	Female	Registered nurse	3	Less than usual	Rather more than usual	More so than usual	Same as usual	Much more than usual	Rather more than usual	Same as usual	Less able than usual	Rather more than usual	No more than usual	Not at all	Less so than usual	7	74	31	7	3	52	68	4	4	6-10	No	0	0	0	1	0	0	0	Neither	Somewhat disagree	Strongly agree	Strongly agree	-5	-5	-6	-5	-5
251	Male	Allied Health	18	Same as usual	Not at all	Same as usual	Same as usual	No more than usual	Not at all	Same as usual	Same as usual	Not at all	Not at all	Not at all	Same as usual	0	60	50	50	28	28	31	6	6	11-20	No	0	0	0	0	0	7	0	Neither	Strongly agree	Strongly agree	Strongly agree	-2	-4	-4	-6	-6
252	Female	Registered nurse	NA	Less than usual	No more than usual	Less useful than usual	Less so than usual	Rather more than usual	No more than usual	Less so than usual	Same as usual	Rather more than usual	No more than usual	No more than usual	Less so than usual	7	45	42	80	80	65	85	5	0	1-5	No	0	0	0	0	0	0	0	Neither	Agree	Agree	Agree	-5	-5	-5	-4	-4
253	Female	Registered nurse	5	Much less than usual	No more than usual	Same as usual	Same as usual	Rather more than usual	No more than usual	Same as usual	Same as usual	No more than usual	No more than usual	Not at all	Same as usual	2	91	11	10	50	30	85	2	2	6-10	No	0	1	0	0	0	1	0	Neither	Somewhat disagree	Agree	Agree	-5	-5	-6	-5	-5
254	Female	Registered nurse	17	Less than usual	Much more than usual	Less useful than usual	Less so than usual	Much more than usual	Rather more than usual	Much less than usual	Less able than usual	Much more than usual	No more than usual	Rather more than usual	Much less than usual	11	100	98	60	95	100	100	5	2	1-5	No	0	0	0	0	0	0	0	Neither	Neither agree nor disagree	Neither agree nor disagree	Somewhat agree	Extremely anxious (7)	Extremely anxious (7)	Extremely anxious (7)	-6	-6
255	Male	Physician	26	Same as usual	Rather more than usual	Same as usual	Same as usual	Rather more than usual	No more than usual	Less so than usual	Same as usual	No more than usual	Rather more than usual	No more than usual	Same as usual	4	70	16	60	17	31	25	2	0	1-5	No	0	0	0	0	0	0	0	Neither	Agree	Strongly agree	Strongly agree	-2	-2	-5	Extremely good (7)	Extremely good (7)
256	Female	Registered nurse	6	Less than usual	Rather more than usual	More so than usual	Same as usual	Rather more than usual	Not at all	Less so than usual	Same as usual	Rather more than usual	Not at all	Not at all	Less so than usual	6	30	NA	NA	30	50	30	3	2	11-20	No	0	0	0	0	0	0	0	Neither	Strongly agree	Strongly agree	Strongly agree	Not anxious (1)	-4	-4	-5	-5
257	Female	Respiratory therapist	9	Less than usual	Much more than usual	Same as usual	Same as usual	Rather more than usual	No more than usual	Less so than usual	Same as usual	Rather more than usual	No more than usual	Not at all	Same as usual	5	80	41	41	53	53	94	4	0	1-5		0	1	0	0	0	0	0	Neither	Agree	Strongly agree	Strongly agree	-2	-5	-6	-5	-5
258	Female	Respiratory therapist	3	Less than usual	No more than usual	Same as usual	Same as usual	Rather more than usual	No more than usual	Same as usual	Same as usual	No more than usual	Not at all	Not at all	Same as usual	2	70	9	NA	8	19	24	3	2	11-20	No	0	0	1	0	0	2	1	Non-invasive ventilation (CPAP/BiPAP),High flow nasal cannula (Airvo/Optiflow)	Somewhat disagree	Somewhat agree	Strongly agree	-6	-5	-4	-6	-4
259	Male	Registered nurse	4	Same as usual	Not at all	More so than usual	Same as usual	No more than usual	Not at all	Less so than usual	Same as usual	No more than usual	Not at all	Not at all	Same as usual	1	60	10	5	25	5	40	2	2	11-20	Yes	0	0	0	0	0	2	0	High flow nasal cannula (Airvo/Optiflow)	Agree	Strongly agree	Strongly agree	-2	-3	-5	-6	-5
260	Female	Allied Health	22	Same as usual	No more than usual	Same as usual	Same as usual	No more than usual	No more than usual	Less so than usual	Same as usual	Not at all	Not at all	Not at all	Same as usual	1	80	20	70	40	20	40	6	4	11-20	No	0	0	0	0	0	4	0	Neither	Strongly agree	Strongly agree	Strongly agree	-4	-4	-5	Extremely good (7)	-6
261	Female	Registered nurse	7	Less than usual	Not at all	Less useful than usual	Less so than usual	Rather more than usual	No more than usual	Same as usual	Same as usual	No more than usual	No more than usual	Rather more than usual	Less so than usual	6	45	16	0	0	45	18	0	0				NA	NA	NA	NA		NA				Strongly agree	Not anxious (1)	-2	-3	-5	-5
262	Male	Physician	36	Less than usual	Rather more than usual	Same as usual	Same as usual	Rather more than usual	No more than usual	Same as usual	Same as usual	Rather more than usual	No more than usual	No more than usual	Same as usual	4	76	51	90	63	77	85	4	2	6-10	No	1	1	0	0	0	0	0	Neither	Strongly agree	Strongly agree	Strongly agree	-5	-4	-6	-6	-6
263	Female	Registered nurse	2	Same as usual	Rather more than usual	More so than usual	Same as usual	Rather more than usual	No more than usual	More so than usual	Same as usual	Not at all	Not at all	Not at all	Less so than usual	3	81	50	10	30	40	50	2	2	6-10	No	0	0	0	0	0	1	1	Neither	Somewhat agree	Somewhat agree	Agree	-4	-2	-6	-6	-6
264	Female	Physician	6	Same as usual	No more than usual	Less useful than usual	Same as usual	Rather more than usual	No more than usual	Same as usual	Same as usual	Rather more than usual	No more than usual	No more than usual	Less so than usual	4	79	90	90	89	68	70	0	0				NA	NA	NA	NA		NA		Somewhat disagree	Somewhat agree	Strongly agree	-4	-5	-6	-6	-3
265	Male	Allied Health	7	Less than usual	Rather more than usual	More so than usual	Same as usual	Rather more than usual	No more than usual	Same as usual	Same as usual	No more than usual	No more than usual	Not at all	Less so than usual	4	60	NA	30	NA	90	60	5	0	11-20	Yes	0	0	0	0	0	0	0	Neither	Agree		Strongly agree	-3	-4	-5	-5	-2
266	Male	Physician	16	Much less than usual	Much more than usual	More so than usual	Less so than usual	Rather more than usual	Rather more than usual	Less so than usual	Less able than usual	Rather more than usual	Rather more than usual	No more than usual	Less so than usual	10	79	59	49	27	27	30	7	7	6-10	No	0	0	0	0	0	0	0	Neither	Strongly agree		Strongly agree	-2	-4	-4	-6	-6
267	Female	Registered nurse	16	Less than usual	Much more than usual	Same as usual	Same as usual	Much more than usual	Much more than usual	Much less than usual	Less able than usual	Much more than usual	Much more than usual	Not at all	Less so than usual	9	98	62	18	63	92	94	2	1	1-5		0	0	0	0	0	0	0	Neither	Neither agree nor disagree	Agree	Agree	-5	Extremely anxious (7)	Extremely anxious (7)	Extremely good (7)	Extremely good (7)
268	Female	Registered nurse	4	Same as usual	No more than usual	More so than usual	Same as usual	Rather more than usual	No more than usual	Less so than usual	Same as usual	Rather more than usual	No more than usual	No more than usual	Less so than usual	4	70	30	50	50	60	50	5	5	6-10	Yes	0	0	0	0	0	2	0	Neither	Neither agree nor disagree	Somewhat agree	Agree	-3	-4	-4	-5	-5
269	Male	Physician	20	Same as usual	Rather more than usual	More so than usual	Same as usual	Rather more than usual	No more than usual	Less so than usual	Same as usual	No more than usual	No more than usual	Not at all	Same as usual	3	39	0	NA	NA	NA	NA	0	0				NA	NA	NA	NA		NA		Strongly agree	Strongly agree	Strongly agree	-3	-3	-3	Extremely good (7)	-5
270	Female	Registered nurse	21	Less than usual	Rather more than usual	Same as usual	Same as usual	Rather more than usual	Not at all	Same as usual	Less able than usual	Not at all	Not at all	Not at all	Same as usual	4	70	41	41	NA	41	NA	4	4	1-5	No	1	1	0	0	0	0	0	Neither	Strongly agree	Strongly agree	Strongly agree	-2	Not anxious (1)	-2	Extremely good (7)	Extremely good (7)
271	Female	Respiratory therapist	8	Less than usual	Much more than usual	More so than usual	Same as usual	Much more than usual	No more than usual	Less so than usual	Same as usual	No more than usual	No more than usual	Not at all	Less so than usual	5	100	80	60	60	61	100	4	4	1-5	No	0	0	0	0	1	0	0	Neither	Disagree	Somewhat disagree	Agree	Extremely anxious (7)	Extremely anxious (7)	Extremely anxious (7)	-6	-6
272	Female	Registered nurse	12	Same as usual	Much more than usual	Same as usual	Same as usual	Rather more than usual	Not at all	Same as usual	Same as usual	Rather more than usual	No more than usual	No more than usual	Less so than usual	4	100	100	0	87	100	100	3	1	11-20	No	0	0	0	0	0	0	0	High flow nasal cannula (Airvo/Optiflow)	Somewhat agree	Somewhat agree	Strongly agree	-4	Extremely anxious (7)	Extremely anxious (7)	-6	-4
273	Male	Physician	13	Same as usual	No more than usual	Same as usual	Same as usual	No more than usual	Not at all	Same as usual	More so than usual	Not at all	Not at all	Not at all	Same as usual	0	71	52	42	34	24	10	NA	NA	6-10	No	0	2	0	0	0	5	0	Neither	Somewhat agree	Somewhat agree	Agree	-5	-4	-3	Extremely good (7)	-6
274	Female	Registered nurse	NA	Same as usual	Much more than usual	Same as usual	Same as usual	Rather more than usual	No more than usual	Much less than usual	Less able than usual	No more than usual	No more than usual	Not at all	Same as usual	4	90	60	50	50	65	80	4	0	0	No	0	0	0	0	0	0	0	Neither	Agree	Agree	Strongly agree	-5	-6	Extremely anxious (7)	Extremely good (7)	Extremely good (7)
275	Female	Registered nurse	6	Same as usual	Not at all	Same as usual	Same as usual	Rather more than usual	No more than usual	Less so than usual	Same as usual	Not at all	Not at all	Not at all	Same as usual	2	40	10	10	40	30	20	5	0	11-20	No	0	0	0	0	0	0	0	Neither	Agree	Agree	Strongly agree	-3	-2	-3	Extremely good (7)	Extremely good (7)
276	Male	Respiratory therapist	13	Same as usual	No more than usual	Same as usual	Same as usual	No more than usual	No more than usual	Same as usual	Same as usual	No more than usual	No more than usual	No more than usual	Same as usual	0	50	10	50	60	50	25	3	1	0		0	0	0	0	0	0	0	Neither	Strongly agree	Strongly agree	Strongly agree	Not anxious (1)	-2	-2	Extremely good (7)	Extremely good (7)
277	Female	Registered nurse	7	Less than usual	No more than usual	Less useful than usual	Same as usual	Rather more than usual	No more than usual	Less so than usual	Less able than usual	No more than usual	No more than usual	No more than usual	Same as usual	5	70	82	60	83	66	65	4	1	0	No	1	0	4	0	0	0	0	Neither	Somewhat agree	Neither agree nor disagree	Strongly agree	-6	-5	-5	-5	-5
278	Female	Registered nurse	3	Less than usual	Not at all	Same as usual	Same as usual	No more than usual	No more than usual	Less so than usual	Same as usual	Rather more than usual	No more than usual	Not at all	Same as usual	3	80	18	67	80	36	88	2	1	1-5	No	0	0	0	0	0	0	0	High flow nasal cannula (Airvo/Optiflow)	Somewhat agree	Strongly agree		-4	-4	-4	-5	-5
279	Female	Registered nurse	12	Same as usual	Rather more than usual	More so than usual	Same as usual	Rather more than usual	No more than usual	Less so than usual	Same as usual	Rather more than usual	Rather more than usual	Not at all	Same as usual	5	94	70	8	92	55	92	4	2	6-10	No	0	0	0	0	0	1	0	Neither	Somewhat agree	Agree	Strongly agree	-4	-5	-6	Extremely good (7)	Extremely good (7)
280	Female	Registered nurse	4	Same as usual	Rather more than usual	Same as usual	Same as usual	Rather more than usual	No more than usual	Much less than usual	Less able than usual	Rather more than usual	Rather more than usual	Not at all	Less so than usual	7	70	10	10	40	60	90	3	2	1-5	No	2	0	2	0	0	1	0	Neither	Strongly agree	Strongly agree	Strongly agree	Not anxious (1)	-3	-5	-5	-5
281	Female	Registered nurse	6	Same as usual	No more than usual	Same as usual	Same as usual	Rather more than usual	Not at all	Same as usual	Same as usual	No more than usual	Not at all	Not at all	Same as usual	1	60	51	31	44	44	67	5	5	6-10		1	0	0	0	0	3	1	High flow nasal cannula (Airvo/Optiflow)	Strongly agree	Strongly agree	Strongly agree	Not anxious (1)	-3	-5	-6	-6
282	Female	Physician	15	Same as usual	No more than usual	More so than usual	Same as usual	No more than usual	No more than usual	Same as usual	Same as usual	Not at all	Not at all	Not at all	Same as usual	0	50	50	NA	30	20	30	4	4	31-50	Yes	3	0	0	0	0	3	0	Neither	Strongly agree	Strongly agree	Strongly agree	Not anxious (1)	Not anxious (1)	-3	Extremely good (7)	Extremely good (7)
283	Male	Respiratory therapist	6	Same as usual	No more than usual	More so than usual	Less so than usual	Rather more than usual	No more than usual	Same as usual	Same as usual	Not at all	No more than usual	Not at all	Same as usual	2	30	30	40	20	NA	20	2	0	6-10	No	1	0	1	0	0	0	0	Neither	Agree	Agree	Agree	-3	-2	-2	-5	-5
284	Female	Registered nurse	3	Same as usual	No more than usual	Same as usual	Same as usual	No more than usual	No more than usual	Same as usual	Same as usual	No more than usual	No more than usual	No more than usual	Same as usual	0	15	0	NA	10	NA	5	3	0	1-5	No	0	0	0	0	0	0	0	Neither	Strongly agree	Strongly agree	Strongly agree	Not anxious (1)	Not anxious (1)	-3	-6	-6
285	Female	Respiratory therapist	18	Less than usual	Rather more than usual	Same as usual	Same as usual	Rather more than usual	Rather more than usual	Less so than usual	Less able than usual	Rather more than usual	Rather more than usual	Not at all	Less so than usual	9	99	100	30	76	76	75	5	4	1-5	No	4	0	2	0	0	0	1	High flow nasal cannula (Airvo/Optiflow)	Somewhat agree	Somewhat agree	Strongly agree	-3	-4		-6	-6
286	Female	Physician	14	Less than usual	No more than usual	Less useful than usual	Same as usual	No more than usual	No more than usual	Same as usual	Same as usual	No more than usual	No more than usual	No more than usual	Same as usual	2	31	39	1	3	32	15	3	3	6-10	No	0	2	0	0	0	0	0	Neither	Agree	Agree	Agree	-2	Not anxious (1)	-3	-6	-5
287	Male	Physician	7	Better than usual	Rather more than usual	More so than usual	More so than usual	No more than usual	Not at all	Same as usual	More so than usual	Not at all	Not at all	Not at all	Same as usual	1	70	70	48	72	73	63	NA	5	1-5	No	0	1	0	0	0	0	0	High flow nasal cannula (Airvo/Optiflow)	Strongly agree	Strongly agree	Strongly agree	Not anxious (1)	Not anxious (1)	-2	-6	-5
288	Female	Registered nurse	14	Less than usual	Rather more than usual	Same as usual	Same as usual	Much more than usual	No more than usual	Less so than usual	Same as usual	Rather more than usual	Not at all	Not at all	Less so than usual	6	50	100	7	30	80	100	5	2	1-5	No	0	0	1	0	0	0	0	Neither	Strongly agree	Strongly disagree	Strongly disagree	-3	-5	-6	-5	-5
289	Female	Allied Health	35	Same as usual	No more than usual	More so than usual	Same as usual	Rather more than usual	Not at all	Same as usual	Same as usual	No more than usual	Rather more than usual	Not at all	Same as usual	2	82	45	14	20	60	68	4	0	11-20	Yes	0	0	0	0	0	0	0	Neither	Neither agree nor disagree	Neither agree nor disagree	Strongly agree	-5	-4	-6	-6	-6
290	Female	Registered nurse	12	Same as usual	Not at all	More so than usual	Same as usual	No more than usual	Not at all	Same as usual	Same as usual	Not at all	Not at all	Not at all	Same as usual	0	20	5	4	0	0	0	2	2	1-5	No	0	0	0	0	0	1	0	Non-invasive ventilation (CPAP/BiPAP)	Agree	Agree	Strongly agree	-2	Not anxious (1)	Not anxious (1)	-6	-6
291	Male	Respiratory therapist	15	Same as usual	Rather more than usual	More so than usual	Same as usual	Much more than usual	No more than usual	Less so than usual	Less able than usual	Rather more than usual	No more than usual	Not at all	Same as usual	5	80	50	42	15	82	10	3	3	11-20		0	0	0	0	0	3	0	High flow nasal cannula (Airvo/Optiflow)	Somewhat agree	Somewhat agree	Agree	-4	-5	-6	Extremely good (7)	-4
292	Female	Respiratory therapist	20	Less than usual	Much more than usual	Less useful than usual	Same as usual	Much more than usual	Rather more than usual	Much less than usual	Less able than usual	Much more than usual	Rather more than usual	Not at all	Much less than usual	10	70	50	40	60	80	50	7	7	1-5	No	1	0	0	0	0	2	0	High flow nasal cannula (Airvo/Optiflow)	Somewhat agree	Somewhat agree	Strongly agree	-5	-5	-5	-5	-5
293	Female	Physician	4	Same as usual	No more than usual	Same as usual	Same as usual	No more than usual	No more than usual	Same as usual	Same as usual	No more than usual	No more than usual	No more than usual	Same as usual	0	80	51	50	41	41	53	5	5	1-5	No	0	0	0	0	0	4	0	Neither	Strongly agree	Strongly agree	Strongly agree	Not anxious (1)	-3	-2	-6	-5
294	Female	Physician	11	Same as usual	No more than usual	More so than usual	More so than usual	Rather more than usual	No more than usual	Same as usual	More so than usual	No more than usual	No more than usual	Not at all	Same as usual	1	71	9	0	8	9	50	0	0				NA	NA	NA	NA		NA		Strongly agree	Strongly agree	Strongly agree	-6	-6	-6	-6	-6
295	Female	Allied Health	25	Much less than usual	Much more than usual	More so than usual	Same as usual	Much more than usual	No more than usual	More so than usual	More so than usual	No more than usual	No more than usual	No more than usual	More so than usual	3	100	71	51	51	90	NA	7	5	1-5		0	0	0	0	0	0	0	High flow nasal cannula (Airvo/Optiflow)	Strongly agree	Strongly agree	Strongly agree	-4	-6	-6	-6	-6
296	Female	Registered nurse	8	Less than usual	Rather more than usual	Same as usual	Same as usual	Rather more than usual	No more than usual	Less so than usual	Same as usual	Rather more than usual	No more than usual	Not at all	Less so than usual	6	80	NA	20	NA	NA	NA	1	1	6-10	No	0	0	0	0	0	0	0	Neither	Somewhat disagree	Strongly agree	Strongly agree	-2	-5	-2	-6	-5
297	Female	Registered nurse	34	Same as usual	Rather more than usual	Same as usual	Same as usual	No more than usual	No more than usual	Less so than usual	More so than usual	No more than usual	Rather more than usual	Not at all	Same as usual	3	50	50	NA	60	30	30	4	1	11-20	No	3	0	0	0	0	0	0	High flow nasal cannula (Airvo/Optiflow)	Somewhat agree	Somewhat agree	Agree	Not anxious (1)	Not anxious (1)	Not anxious (1)	Extremely good (7)	Extremely good (7)
298	Female	Registered nurse	13	Same as usual	Rather more than usual	More so than usual	Same as usual	Rather more than usual	No more than usual	Same as usual	Same as usual	No more than usual	No more than usual	Not at all	Same as usual	2	85	72	31	NA	38	63	3	0	0	No	0	0	0	0	0	0	0	Neither	Strongly agree	Strongly agree	Strongly agree	-4	-4	-5	-5	-5
299	Female	Registered nurse	13	Less than usual	Much more than usual	Less useful than usual	Less so than usual	Rather more than usual	Rather more than usual	Less so than usual	Less able than usual	No more than usual	No more than usual	Not at all	Same as usual	8	91	51	51	42	71	72	5	3	1-5		0	0	0	0	0	0	0	High flow nasal cannula (Airvo/Optiflow)	Somewhat agree	Agree	Somewhat agree	-5	-5	Extremely anxious (7)	-5	-5
300	Female	Registered nurse	27	Less than usual	No more than usual	Less useful than usual	Same as usual	Rather more than usual	No more than usual	Less so than usual	Same as usual	Rather more than usual	No more than usual	Not at all	Same as usual	5	83	1	1	20	20	30	2	0	1-5	No	0	0	0	0	0	0	0	Neither	Neither agree nor disagree	Neither agree nor disagree	Strongly agree	-6	-6	Extremely anxious (7)	-5	Extremely good (7)
301	Female	Registered nurse	1	Same as usual	Rather more than usual	Same as usual	Same as usual	Rather more than usual	No more than usual	Same as usual	Same as usual	Rather more than usual	No more than usual	No more than usual	Same as usual	3	50	50	20	61	30	40	2	0	0	No	0	0	0	0	0	0	0	Neither	Agree	Agree	Agree	-2	-3	-3	-6	-5
302	Female	Registered nurse	12	Same as usual	No more than usual	Same as usual	Same as usual	Rather more than usual	No more than usual	Less so than usual	Same as usual	Rather more than usual	No more than usual	Not at all	Less so than usual	4	70	70	70	30	50	30	0	0				NA	NA	NA	NA		NA					-3	-4	-5	-6	-6
303	Female	Registered nurse	3	Same as usual	Much more than usual	Same as usual	Less so than usual	Rather more than usual	No more than usual	More so than usual	Same as usual	Not at all	No more than usual	Not at all	Less so than usual	4	90	NA	50	50	70	70	3	1	6-10	Yes	0	0	0	3	0	0	0	Non-invasive ventilation (CPAP/BiPAP),High flow nasal cannula (Airvo/Optiflow)	Strongly disagree	Strongly disagree	Strongly disagree	-2	-5	-5	-6	-6
304	Female	Registered nurse	19	Less than usual	Rather more than usual	Same as usual	Same as usual	Rather more than usual	No more than usual	Less so than usual	Same as usual	Rather more than usual	Not at all	Not at all	Same as usual	5	9	70	10	80	80	75	3	0	0	No	0	0	0	0	0	0	0	Neither	Strongly agree	Strongly agree	Strongly agree	-2	-2	-3	-6	-6
305	Male	Registered nurse	20	Same as usual	No more than usual		Same as usual	No more than usual	Not at all	Same as usual	Same as usual	No more than usual	Not at all	Not at all	Same as usual	0	67	NA	17	18	NA	35	5	3	11-20	Yes	0	0	0	0	0	2	0	Neither	Agree	Agree	Strongly agree	-5	-5	-6	-6	-6
306	Female	Registered nurse	21	Less than usual	Much more than usual	More so than usual	Same as usual	Rather more than usual	Rather more than usual	Same as usual	Same as usual	No more than usual	No more than usual	No more than usual	Same as usual	4	60	NA	20	30	30	40	4	0	0	No	0	0	0	0	0	0	0	Neither	Strongly disagree	Strongly disagree	Strongly disagree	Not anxious (1)	-3	-4	-6	-6
307	Female	Registered nurse	21	Same as usual	Not at all	Same as usual	Same as usual	Rather more than usual	Not at all	Less so than usual	Same as usual	No more than usual	Not at all	Not at all	Same as usual	2	75	50	4	61	51	80	NA	NA	6-10	No	1	0	0	0	0	3	1	Neither	Strongly agree	Strongly agree	Agree	-6	Not anxious (1)	-4	-5	-5
308	Female	Registered nurse	4	Less than usual	No more than usual	Same as usual	Same as usual	Rather more than usual	No more than usual	Less so than usual	Less able than usual	Rather more than usual	Rather more than usual	Rather more than usual	Less so than usual	8	75	40	70	80	90	60	2	2	11-20		0	0	0	0	0	1	0	Neither	Agree	Agree	Agree	-2	-4	-5	-5	-5
309	Male	Physician	20	Less than usual	Rather more than usual	More so than usual	Same as usual	Rather more than usual	No more than usual	Less so than usual	Same as usual	Rather more than usual	No more than usual	Not at all	Same as usual	5	70	51	19	19	60	NA	0	0				NA	NA	NA	NA		NA		Strongly agree	Strongly agree	Strongly agree	Not anxious (1)	-3	-5	Extremely good (7)	-6
310	Female	Registered nurse	22	Same as usual	No more than usual	More so than usual	Same as usual	No more than usual	No more than usual	Much less than usual	Same as usual	Not at all	Not at all	Not at all	Same as usual	1	10	11	11	10	11	9	3	3	1-5	No	2	0	0	0	0	2	1	High flow nasal cannula (Airvo/Optiflow)	Strongly disagree	Strongly disagree	Strongly disagree	Not anxious (1)	-2	-2	Extremely good (7)	-6
